# Supplementary material for: 4-Methyl-3-nitro­pyridin-2-amine
Source: Acta Crystallogr Sect E Struct Rep Online. 2009 Jun 20;65(Pt 7):o1615. doi: 10.1107/S1600536809022582 (PMC2969271; doi:10.1107/S1600536809022582)
Supplement: Supplementary file 1 [file e-65-o1615-sup1.cif]

##############################################################################
###                                                                        ###
###        Electronic paper (Acta Crystallographica Section E)             ###
###                                                                        ###
##############################################################################
#                                                                            #
# This CIF contains the data in a paper accepted for publication in Acta     #
# Crystallographica Section E. It conforms to the requirements of Notes      #
# for Authors for Section E, and has been peer reviewed under the auspices   #
# of the IUCr Commission on Journals.                                        #
#                                                                            #
# Full details of the Crystallographic Information File format               #
# are given in the paper "The Crystallographic Information File (CIF):       #
# a New Standard Archive File for Crystallography" by S. R. Hall, F. H.      #
# Allen and I. D. Brown [Acta Cryst. (1991), A47, 655-685].                  #
#                                                                            #
# The current version of the core CIF dictionary is obtainable from          #
# ftp://ftp.iucr.org/pub/cif_core.dic. The current version number is 2.4.    #
#                                                                            #
# Software is freely available for graphical display of the structure(s) in  #
# this CIF.  For information consult the CIF home page http://www.iucr.org/  #
# cif/home.html                                                              #
#                                                                            #
# This file may be used for bona fide research purposes within the           #
# scientific community so long as proper attribution is given to the journal # 
# article from which it was obtained.                                        #
#                                                                            #
##############################################################################
                                             
data_global
_audit_creation_method     ?
_journal_date_recd_electronic     2009-06-11
_journal_date_accepted     2009-06-12
_journal_name_full     'Acta Crystallographica, Section E'
_journal_year     2009
_journal_volume     65
_journal_issue      7
_journal_page_first     o1615
_journal_page_last     o1615
_journal_paper_category     QO
_journal_coeditor_code     HB5007
_publ_contact_author
;
Muhammad Nawaz Tahir
University of Sargodha
Department of Physics
Sargodha
Pakistan
;
_publ_contact_author_email     'dmntahir_uos@yahoo.com'
_publ_contact_author_fax     '0092 48 32 22 121'
_publ_contact_author_phone     '0092 48 92 30 914'
_publ_section_title
;
4-Methyl-3-nitropyridin-2-amine
;
loop_
    _publ_author_name
    _publ_author_address
    'Misbahul Ain Khan'
;
Institute of Chemistry
University of the Punjab
Lahore
Pakistan
;
    'Tahir, M. Nawaz'
;
University of Sargodha
Department of Physics
Sargodha
Pakistan
;
    'Ather, Abdul Qayyum'
;
Applied Chemistry Research Center
PCSIR Laboratories complex
Lahore 54600
Pakistan
;
    'Shaheen, Maryam'
;
Institute of Chemistry
University of the Punjab
Lahore
Pakistan
;
    'Khan, Rauf Ahmad'
;
Applied Chemistry Research Center
PCSIR Laboratories complex
Lahore 54600
Pakistan
;
data_I
_audit_creation_method     SHELXL-97
_chemical_name_systematic
;
4-Methyl-3-nitropyridin-2-amine
;
_chemical_name_common     ?
_chemical_formula_moiety     'C6 H7 N3 O2'
_chemical_formula_sum     'C6 H7 N3 O2'
_chemical_formula_iupac     'C6 H7 N3 O2'
_chemical_formula_weight     153.15
_symmetry_cell_setting     monoclinic
_symmetry_space_group_name_H-M     'P 21/n'
_symmetry_space_group_name_Hall     '-P 2yn'
loop_
    _symmetry_equiv_pos_site_id
    _symmetry_equiv_pos_as_xyz
    1 x,y,z
    2 1/2-x,1/2+y,1/2-z
    3 -x,-y,-z
    4 1/2+x,1/2-y,1/2+z
_cell_length_a     7.3776(6)
_cell_length_b     12.8673(11)
_cell_length_c     7.3884(6)
_cell_angle_alpha     90
_cell_angle_beta     104.364(4)
_cell_angle_gamma     90
_cell_volume     679.45(10)
_cell_formula_units_Z     4
_cell_measurement_reflns_used     1677
_cell_measurement_theta_min     3.17
_cell_measurement_theta_max     28.31
_cell_measurement_temperature     296(2)
_exptl_crystal_description     needle
_exptl_crystal_colour     yellow
_exptl_crystal_size_max     0.25
_exptl_crystal_size_mid     0.10
_exptl_crystal_size_min     0.08
_exptl_crystal_density_diffrn     1.497
_exptl_crystal_density_meas     ?
_exptl_crystal_density_method     'not measured'
_exptl_crystal_F_000     320
_exptl_absorpt_coefficient_mu     0.116
_exptl_absorpt_correction_type     multi-scan
_exptl_absorpt_process_details     '(SADABS; Bruker, 2005)'
_exptl_absorpt_correction_T_min     0.985
_exptl_absorpt_correction_T_max     0.992
_exptl_special_details
;
;
_diffrn_ambient_temperature     296(2)
_diffrn_radiation_type     MoK\a
_diffrn_radiation_wavelength     0.71073
_diffrn_radiation_source     'fine-focus sealed tube'
_diffrn_radiation_monochromator     graphite
_diffrn_measurement_device_type     'Bruker Kappa APEXII CCD'
_diffrn_measurement_method     \w
_diffrn_detector_area_resol_mean     7.40
_diffrn_reflns_number     7483
_diffrn_reflns_av_R_equivalents     0.0548
_diffrn_reflns_av_sigmaI/netI     0.0709
_diffrn_reflns_theta_min     3.17
_diffrn_reflns_theta_max     28.31
_diffrn_reflns_theta_full     28.31
_diffrn_measured_fraction_theta_max     0.996
_diffrn_measured_fraction_theta_full     0.996
_diffrn_reflns_limit_h_min     -9
_diffrn_reflns_limit_h_max     9
_diffrn_reflns_limit_k_min     -17
_diffrn_reflns_limit_k_max     17
_diffrn_reflns_limit_l_min     -9
_diffrn_reflns_limit_l_max     9
_diffrn_standards_number     0
_diffrn_standards_interval_count     ?
_diffrn_standards_interval_time     ?
_diffrn_standards_decay_%     ?
_refine_special_details
;
Refinement of <i>F</i>^2^ against ALL reflections. The weighted <i>R</i>-factor
<i>wR</i> and goodness of fit <i>S</i> are based on <i>F</i>^2^, conventional
<i>R</i>-factors <i>R</i> are based on <i>F</i>, with <i>F</i> set to zero for
negative <i>F</i>^2^. The threshold expression of <i>F</i>^2^ >
\s(<i>F</i>^2^) is used only for calculating <i>R</i>-factors(gt) <i>etc</i>.
and is not relevant to the choice of reflections for refinement.
<i>R</i>-factors based on <i>F</i>^2^ are statistically about twice as large
as those based on <i>F</i>, and <i>R</i>- factors based on ALL data will be
even larger.
;
_reflns_number_total     1677
_reflns_number_gt     759
_reflns_threshold_expression     I>2\s(I)
_refine_ls_structure_factor_coef     Fsqd
_refine_ls_matrix_type     full
_refine_ls_R_factor_all     0.1515
_refine_ls_R_factor_gt     0.0555
_refine_ls_wR_factor_gt     0.1321
_refine_ls_wR_factor_ref     0.1730
_refine_ls_goodness_of_fit_ref     1.003
_refine_ls_restrained_S_all     1.003
_refine_ls_number_reflns     1677
_refine_ls_number_parameters     107
_refine_ls_number_restraints     0
_refine_ls_hydrogen_treatment     mixed
_refine_ls_weighting_scheme     calc
_refine_ls_weighting_details
         'calc w=1/[\s^2^(Fo^2^)+(0.0745P)^2^+0.0769P] where P=(Fo^2^+2Fc^2^)/3'
_atom_sites_solution_hydrogens     geom
_atom_sites_solution_primary     direct
_atom_sites_solution_secondary     difmap
_refine_ls_shift/su_max     0.000
_refine_ls_shift/su_mean     0.000
_refine_diff_density_max     0.392
_refine_diff_density_min     -0.315
_refine_ls_extinction_method     none
_refine_ls_extinction_coef     ?
loop_
    _atom_type_symbol
    _atom_type_description
    _atom_type_scat_dispersion_real
    _atom_type_scat_dispersion_imag
    _atom_type_scat_source
    'C' 'C' 0.0033 0.0016
                         'International Tables Vol C Tables 4.2.6.8 and 6.1.1.4'
    'H' 'H' 0.0000 0.0000
                         'International Tables Vol C Tables 4.2.6.8 and 6.1.1.4'
    'N' 'N' 0.0061 0.0033
                         'International Tables Vol C Tables 4.2.6.8 and 6.1.1.4'
    'O' 'O' 0.0106 0.0060
                         'International Tables Vol C Tables 4.2.6.8 and 6.1.1.4'
_computing_data_collection     'APEX2 (Bruker, 2007)'
_computing_cell_refinement     'SAINT (Bruker, 2007)'
_computing_data_reduction     'SAINT (Bruker, 2007)'
_computing_structure_solution     'SHELXS97 (Sheldrick, 2008)'
_computing_structure_refinement     'SHELXL97 (Sheldrick, 2008)'
_computing_molecular_graphics
                              'ORTEP-3 (Farrugia, 1997) and PLATON (Spek, 2009)'
_computing_publication_material
                                'WinGx (Farrugia, 1999) and PLATON (Spek, 2009)'
loop_
    _atom_site_type_symbol
    _atom_site_label
    _atom_site_fract_x
    _atom_site_fract_y
    _atom_site_fract_z
    _atom_site_U_iso_or_equiv
    _atom_site_thermal_displace_type
    _atom_site_calc_flag
    _atom_site_refinement_flags
    _atom_site_occupancy
    O O1 0.9915(3) -0.20091(18) 0.2978(3) 0.0860(10) Uani . . 1.000
    O O2 1.2249(3) -0.11801(19) 0.4483(4) 0.0904(10) Uani . . 1.000
    N N1 0.7197(3) 0.06783(18) 0.0831(3) 0.0426(8) Uani . . 1.000
    N N2 0.6845(4) -0.1039(2) 0.1310(3) 0.0529(9) Uani . . 1.000
    N N3 1.0759(3) -0.11908(19) 0.3358(3) 0.0475(9) Uani . . 1.000
    C C1 0.8004(4) -0.0221(2) 0.1552(3) 0.0386(8) Uani . . 1.000
    C C2 0.9935(3) -0.0238(2) 0.2507(3) 0.0378(9) Uani . . 1.000
    C C3 1.1041(3) 0.0656(2) 0.2608(3) 0.0405(9) Uani . . 1.000
    C C4 1.0135(4) 0.1542(2) 0.1803(4) 0.0480(10) Uani . . 1.000
    C C5 0.8246(4) 0.1511(2) 0.0979(4) 0.0472(10) Uani . . 1.000
    C C6 1.3108(4) 0.0719(3) 0.3480(4) 0.0555(10) Uani . . 1.000
    H H2A 0.570(5) -0.089(2) 0.066(4) 0.0635 Uiso . . 1.000
    H H2B 0.730(4) -0.164(2) 0.156(4) 0.0635 Uiso . . 1.000
    H H4 1.07986 0.21582 0.18170 0.0576 Uiso . . 1.000
    H H5 0.76702 0.21275 0.04899 0.0566 Uiso . . 1.000
    H H6A 1.35738 0.13785 0.31888 0.0666 Uiso . . 1.000
    H H6B 1.37365 0.01708 0.29973 0.0666 Uiso . . 1.000
    H H6C 1.33334 0.06475 0.48107 0.0666 Uiso . . 1.000
loop_
    _atom_site_aniso_label
    _atom_site_aniso_U_11
    _atom_site_aniso_U_22
    _atom_site_aniso_U_33
    _atom_site_aniso_U_12
    _atom_site_aniso_U_13
    _atom_site_aniso_U_23
    O1 0.0667(16) 0.0497(16) 0.127(2) -0.0025(12) -0.0035(14) 0.0240(14)
    O2 0.0609(15) 0.0759(19) 0.110(2) 0.0105(13) -0.0247(14) 0.0200(14)
    N1 0.0373(12) 0.0424(14) 0.0475(13) 0.0041(11) 0.0096(10) -0.0006(11)
    N2 0.0399(13) 0.0506(17) 0.0639(16) -0.0020(13) 0.0048(12) 0.0097(14)
    N3 0.0416(14) 0.0502(17) 0.0506(14) 0.0091(12) 0.0110(12) 0.0076(12)
    C1 0.0355(14) 0.0427(16) 0.0394(14) 0.0019(13) 0.0126(11) -0.0016(12)
    C2 0.0356(15) 0.0404(16) 0.0378(14) 0.0070(12) 0.0101(11) 0.0004(12)
    C3 0.0361(14) 0.0500(18) 0.0354(14) 0.0038(13) 0.0090(11) -0.0046(12)
    C4 0.0493(18) 0.0399(17) 0.0547(17) -0.0042(14) 0.0126(14) -0.0032(14)
    C5 0.0495(18) 0.0421(17) 0.0492(16) 0.0105(14) 0.0110(13) -0.0001(13)
    C6 0.0391(16) 0.066(2) 0.0589(18) -0.0051(14) 0.0077(13) -0.0058(16)
_geom_special_details
;
Bond distances, angles <i>etc</i>. have been calculated using the rounded
fractional coordinates. All su's are estimated from the variances of the
(full) variance-covariance matrix. The cell e.s.d.'s are taken into account in
the estimation of distances, angles and torsion angles
;
loop_
    _geom_bond_atom_site_label_1
    _geom_bond_atom_site_label_2
    _geom_bond_site_symmetry_1
    _geom_bond_site_symmetry_2
    _geom_bond_distance
    _geom_bond_publ_flag
    O1 N3 . . 1.220(3) n
    O2 N3 . . 1.203(3) n
    N1 C1 . . 1.349(3) n
    N1 C5 . . 1.310(4) n
    N2 C1 . . 1.340(4) n
    N3 C2 . . 1.442(3) n
    N2 H2B . . 0.85(3) no
    N2 H2A . . 0.88(3) no
    C1 C2 . . 1.425(4) no
    C2 C3 . . 1.402(4) no
    C3 C4 . . 1.380(4) no
    C3 C6 . . 1.503(4) no
    C4 C5 . . 1.376(4) no
    C4 H4 . . 0.9300 no
    C5 H5 . . 0.9300 no
    C6 H6A . . 0.9600 no
    C6 H6B . . 0.9600 no
    C6 H6C . . 0.9600 no
loop_
    _geom_angle_atom_site_label_1
    _geom_angle_atom_site_label_2
    _geom_angle_atom_site_label_3
    _geom_angle_site_symmetry_1
    _geom_angle_site_symmetry_2
    _geom_angle_site_symmetry_3
    _geom_angle
    _geom_angle_publ_flag
    C1 N1 C5 . . . 118.4(2) n
    O1 N3 O2 . . . 119.7(2) n
    O1 N3 C2 . . . 119.9(2) n
    O2 N3 C2 . . . 120.4(2) n
    H2A N2 H2B . . . 126(3) no
    C1 N2 H2A . . . 113.3(18) no
    C1 N2 H2B . . . 119(2) no
    N1 C1 N2 . . . 114.6(3) n
    N1 C1 C2 . . . 119.9(2) n
    N2 C1 C2 . . . 125.5(2) n
    N3 C2 C1 . . . 119.4(2) n
    N3 C2 C3 . . . 119.9(2) n
    C1 C2 C3 . . . 120.8(2) no
    C2 C3 C6 . . . 125.6(2) no
    C2 C3 C4 . . . 116.2(2) no
    C4 C3 C6 . . . 118.2(3) no
    C3 C4 C5 . . . 119.7(2) no
    N1 C5 C4 . . . 125.0(3) n
    C3 C4 H4 . . . 120.00 no
    C5 C4 H4 . . . 120.00 no
    N1 C5 H5 . . . 118.00 no
    C4 C5 H5 . . . 118.00 no
    C3 C6 H6A . . . 109.00 no
    C3 C6 H6B . . . 109.00 no
    C3 C6 H6C . . . 109.00 no
    H6A C6 H6B . . . 109.00 no
    H6A C6 H6C . . . 109.00 no
    H6B C6 H6C . . . 109.00 no
loop_
    _geom_torsion_atom_site_label_1
    _geom_torsion_atom_site_label_2
    _geom_torsion_atom_site_label_3
    _geom_torsion_atom_site_label_4
    _geom_torsion_site_symmetry_1
    _geom_torsion_site_symmetry_2
    _geom_torsion_site_symmetry_3
    _geom_torsion_site_symmetry_4
    _geom_torsion
    _geom_torsion_publ_flag
    C5 N1 C1 N2 . . . . -178.7(2) no
    C5 N1 C1 C2 . . . . 2.3(4) no
    C1 N1 C5 C4 . . . . 0.8(4) no
    O1 N3 C2 C1 . . . . 13.3(3) no
    O1 N3 C2 C3 . . . . -166.0(2) no
    O2 N3 C2 C1 . . . . -164.5(2) no
    O2 N3 C2 C3 . . . . 16.2(4) no
    N1 C1 C2 N3 . . . . 176.7(2) no
    N1 C1 C2 C3 . . . . -4.0(3) no
    N2 C1 C2 N3 . . . . -2.1(4) no
    N2 C1 C2 C3 . . . . 177.2(2) no
    N3 C2 C3 C4 . . . . -178.3(2) no
    N3 C2 C3 C6 . . . . 2.8(4) no
    C1 C2 C3 C4 . . . . 2.4(3) no
    C1 C2 C3 C6 . . . . -176.4(2) no
    C2 C3 C4 C5 . . . . 0.5(4) no
    C6 C3 C4 C5 . . . . 179.5(3) no
    C3 C4 C5 N1 . . . . -2.3(5) no
loop_
    _geom_hbond_atom_site_label_D
    _geom_hbond_atom_site_label_H
    _geom_hbond_atom_site_label_A
    _geom_hbond_site_symmetry_A
    _geom_hbond_distance_DH
    _geom_hbond_distance_HA
    _geom_hbond_distance_DA
    _geom_hbond_angle_DHA
    _geom_hbond_publ_flag
    N2 H2A N1 3_655 0.88(3) 2.17(4) 3.045(4) 174(3) yes
    N2 H2B O1 . 0.85(3) 2.01(3) 2.612(4) 127(2) yes
    N3 O2 Cg1 3_756 1.203(3) 3.2743(3) 3.681(12) 100.16(17) yes
