# Supplementary material for: 4-Methyl-3-nitro­pyridin-2-amine
Source: Acta Crystallogr Sect E Struct Rep Online. 2009 Jun 20;65(Pt 7):o1615. doi: 10.1107/S1600536809022582 (PMC2969271; doi:10.1107/S1600536809022582)
Supplement: Supplementary file 2 [file e-65-o1615-Isup2.hkl]

#
# h,k,l, Fc-squared, Fo-squared, sigma(Fo-squared) and status flag
#
data_I
_shelx_title ' TESTMONOP in P2(1)/n'
_shelx_refln_list_code          4
_shelx_F_calc_maximum      128.62
_exptl_crystal_F_000       320.00
_reflns_d_resolution_high  0.7494
 
loop_
 _symmetry_equiv_pos_as_xyz
 'x, y, z'
 '-x+1/2, y+1/2, -z+1/2'
 '-x, -y, -z'
 'x-1/2, -y-1/2, z-1/2'
 
_cell_length_a     7.3776
_cell_length_b    12.8673
_cell_length_c     7.3884
_cell_angle_alpha  90.000
_cell_angle_beta  104.364
_cell_angle_gamma  90.000
 
_shelx_F_squared_multiplier     1.000
 
loop_
 _refln_index_h
 _refln_index_k
 _refln_index_l
 _refln_F_squared_calc
 _refln_F_squared_meas
 _refln_F_squared_sigma
 _refln_observed_status
   2   0   0      522.85      496.27      6.86 o
   4   0   0     1056.07     1114.46     18.03 o
   6   0   0      105.95       96.10      6.83 o
   8   0   0       10.72       11.29      5.55 o
   1   1   0     3802.30     3492.16     25.60 o
   2   1   0      807.52      704.74      6.63 o
   3   1   0      933.37     1018.33     10.85 o
   4   1   0      327.73      335.35      5.74 o
   5   1   0        3.97        4.49      2.11 o
   6   1   0       15.26        9.05      3.71 o
   7   1   0        9.58        6.18      3.34 o
   8   1   0        0.53        3.66      3.68 o
   9   1   0       15.14        9.27      5.63 o
   0   2   0     3180.21     2782.28     31.92 o
   1   2   0      136.92      142.51      2.23 o
   2   2   0     1335.84     1236.88     10.24 o
   3   2   0      257.76      272.13      4.64 o
   4   2   0        3.12        0.59      1.65 o
   5   2   0      134.32      137.92      4.50 o
   6   2   0        1.31        1.23      2.90 o
   7   2   0       38.93       41.28      4.25 o
   8   2   0        4.59        4.92      3.82 o
   9   2   0        0.06        2.40      5.60 o
   1   3   0     1201.54     1146.68     10.29 o
   2   3   0      552.74      475.08      5.93 o
   3   3   0       72.74       77.52      2.94 o
   4   3   0       85.35       82.56      3.28 o
   5   3   0       23.59       22.28      2.53 o
   6   3   0       36.22       37.60      3.72 o
   7   3   0        0.20        2.49      3.52 o
   8   3   0        6.27        9.96      4.46 o
   9   3   0        2.07       -5.20      5.20 o
   0   4   0     3013.99     2739.45     37.93 o
   1   4   0      491.69      483.93      5.44 o
   2   4   0      640.41      604.00      6.83 o
   3   4   0       60.48       62.65      2.85 o
   4   4   0        5.98        3.63      1.94 o
   5   4   0      174.39      173.88      5.21 o
   6   4   0       19.71       21.66      3.44 o
   7   4   0       17.86       16.41      3.76 o
   8   4   0       19.84       15.12      5.10 o
   9   4   0       14.79        6.11      8.12 o
   1   5   0      768.46      801.33      9.69 o
   2   5   0      786.00      858.89     11.61 o
   3   5   0        1.60       -0.02      1.37 o
   4   5   0       56.70       57.64      3.19 o
   5   5   0      657.45      649.44     10.63 o
   6   5   0       26.15       26.85      3.73 o
   7   5   0       13.14       19.79      3.88 o
   8   5   0       29.62       35.10      5.56 o
   9   5   0        1.27        5.41      7.02 o
   0   6   0       55.82       46.92      3.74 o
   1   6   0      525.98      496.25      7.88 o
   2   6   0      679.81      708.34     10.39 o
   3   6   0       71.46       80.50      3.40 o
   4   6   0       67.90       72.76      3.62 o
   5   6   0       29.42       37.59      3.75 o
   6   6   0       96.43      101.79     10.23 o
   7   6   0        0.03        3.00      3.58 o
   8   6   0        5.77        2.37      7.25 o
   1   7   0       90.30      104.66      3.17 o
   2   7   0      410.69      422.06      7.74 o
   3   7   0      232.47      220.57      7.76 o
   4   7   0       12.94       11.45      2.52 o
   5   7   0      323.11      319.05      8.78 o
   6   7   0       88.89       76.66      5.38 o
   7   7   0       25.31       36.68      5.01 o
   8   7   0        8.73        6.04      5.45 o
   0   8   0        0.28       -0.47      2.58 o
   1   8   0        1.23        2.25      1.61 o
   2   8   0       10.42       10.35      2.39 o
   3   8   0        3.06        4.99      2.41 o
   4   8   0        0.00        2.42      2.44 o
   5   8   0       69.59       76.93      4.85 o
   6   8   0        0.20       -1.31      3.25 o
   7   8   0        7.85       10.60      4.52 o
   8   8   0        6.72        8.24      5.88 o
   1   9   0        2.06       -1.14      1.66 o
   2   9   0        8.80        5.19      2.44 o
   3   9   0        0.81        2.28      2.56 o
   4   9   0       12.27       12.36      3.49 o
   5   9   0        7.88        5.65      3.32 o
   6   9   0        5.20        4.48      3.79 o
   7   9   0       24.06       21.44      5.15 o
   8   9   0        3.00       -5.62      7.84 o
   0  10   0        5.77        9.08      5.53 o
   1  10   0        1.54        1.17      1.88 o
   2  10   0        3.03       -2.34      2.42 o
   3  10   0       54.18       42.00      4.99 o
   4  10   0        6.60        1.52      3.10 o
   5  10   0        0.65       -0.18      3.36 o
   6  10   0        0.22        7.27      4.38 o
   7  10   0        4.42        9.97      5.63 o
   1  11   0       23.24       23.53      4.29 o
   2  11   0       15.61        7.73      4.69 o
   3  11   0       12.13       19.47      4.02 o
   4  11   0       22.57       20.61      3.94 o
   5  11   0        6.73        4.70      4.73 o
   6  11   0        0.25       -3.60      4.19 o
   7  11   0        3.24        3.52      7.58 o
   0  12   0        9.68       13.37      5.83 o
   1  12   0       48.85       54.55      5.46 o
   2  12   0       18.20       19.87      5.27 o
   3  12   0       58.07       57.12      6.16 o
   4  12   0        3.98        3.70      3.62 o
   5  12   0        1.44        0.68      4.35 o
   6  12   0        3.34        4.00      5.55 o
   1  13   0        2.07       -0.41      4.11 o
   2  13   0        1.39        6.87      4.27 o
   3  13   0        1.94        1.97      4.50 o
   4  13   0        1.18       -3.86      4.56 o
   5  13   0        0.97        0.01      4.51 o
   6  13   0        3.06       -5.08      7.24 o
   0  14   0       15.75        0.29      6.15 o
   1  14   0       13.62       11.47      4.90 o
   2  14   0        0.40       -4.26      4.71 o
   3  14   0        2.95        4.49      4.98 o
   4  14   0        0.29       -2.73      4.92 o
   5  14   0        5.66       11.17      7.60 o
   1  15   0        1.17        3.48      5.12 o
   2  15   0        1.89        5.92      4.99 o
   3  15   0        0.47        3.38      5.42 o
   4  15   0        1.47        1.88      6.79 o
   0  16   0        0.81       -3.98     17.54 o
   1  16   0        0.15        4.18      6.90 o
   2  16   0        2.56       -5.95      6.55 o
   3  16   0        2.49       -1.65      7.45 o
   1  17   0        7.29        3.58      7.85 o
  -9   0   1        9.32       11.52      8.29 o
  -7   0   1        3.22        0.19      4.19 o
  -5   0   1        9.41       12.38      5.01 o
  -3   0   1     1261.36     1180.46     15.67 o
  -1   0   1      286.81      244.43      3.34 o
   1   0   1        8.03       13.02      1.37 o
   3   0   1      904.16      893.54     13.02 o
   5   0   1       34.83       42.52      5.62 o
   7   0   1      187.49      168.84     10.18 o
   9   0   1        4.14        6.46     10.44 o
  -9   1   1        0.07        4.86      5.47 o
  -8   1   1       32.45       36.50      4.54 o
  -7   1   1       14.25       15.69      3.45 o
  -6   1   1        2.01       -1.15      2.69 o
  -5   1   1       75.56       84.34      3.56 o
  -4   1   1      363.15      351.19      5.74 o
  -3   1   1      282.12      264.82      3.90 o
  -2   1   1        0.71        1.29      0.92 o
  -1   1   1      307.85      289.88      3.00 o
   0   1   1      230.36      226.58      2.03 o
   1   1   1       79.23       78.99      1.62 o
   2   1   1      643.96      623.37      6.18 o
   3   1   1      144.90      128.93      3.04 o
   4   1   1      105.32      115.16      3.87 o
   5   1   1        3.81        5.20      2.09 o
   6   1   1       67.62       63.42      4.39 o
   7   1   1        1.31       -3.28      3.28 o
   8   1   1        4.49        2.54      4.77 o
   9   1   1        0.84       -6.74      7.19 o
  -9   2   1        0.85        0.41      5.37 o
  -8   2   1       55.25       44.85      4.72 o
  -7   2   1        7.99       -0.25      3.17 o
  -6   2   1       19.32       11.86      4.30 o
  -5   2   1        6.07        4.54      2.72 o
  -4   2   1       67.59       82.95      2.98 o
  -3   2   1      259.58      271.48      4.03 o
  -2   2   1      281.08      226.30      3.30 o
  -1   2   1       10.81        9.94      0.88 o
   0   2   1       31.62       35.33      0.99 o
   1   2   1        7.41       10.81      0.98 o
   2   2   1        3.50       -0.64      1.16 o
   3   2   1       93.90       95.86      3.26 o
   4   2   1       37.35       42.07      2.59 o
   5   2   1       14.40       16.86      2.78 o
   6   2   1       64.00       56.16      4.25 o
   7   2   1       14.08       10.32      3.62 o
   8   2   1        8.28       12.33      5.02 o
   9   2   1        0.25       -3.99      7.87 o
  -9   3   1        0.17       -1.29      6.37 o
  -8   3   1        0.12       -3.72      3.72 o
  -7   3   1       31.94       37.22      4.19 o
  -6   3   1      189.89      194.62      6.21 o
  -5   3   1       57.79       58.90      3.64 o
  -4   3   1       57.69       61.80      2.93 o
  -3   3   1        9.82       10.56      1.55 o
  -2   3   1      259.86      246.37      3.53 o
  -1   3   1        1.72       -0.86      0.92 o
   0   3   1       46.01       45.90      1.39 o
   1   3   1      162.63      144.33      2.32 o
   2   3   1       30.35       25.67      1.97 o
   3   3   1       74.77       65.14      2.70 o
   4   3   1       40.23       42.92      2.64 o
   5   3   1        0.57       -0.04      2.07 o
   6   3   1        0.43       -3.11      3.11 o
   7   3   1       28.03       23.64      4.09 o
   8   3   1        0.03       -1.44      4.75 o
   9   3   1        0.03       -4.59      7.85 o
  -9   4   1        1.30       -3.96     10.08 o
  -8   4   1       12.27       11.01      4.12 o
  -7   4   1       38.69       31.54      4.02 o
  -6   4   1      137.76      135.92      5.58 o
  -5   4   1       43.78       54.72      3.88 o
  -4   4   1      137.29      134.05      4.11 o
  -3   4   1      411.47      382.29      5.85 o
  -2   4   1      213.94      213.82      3.58 o
  -1   4   1        0.00       -0.86      1.03 o
   0   4   1      213.87      215.77      3.20 o
   1   4   1      283.08      283.57      4.40 o
   2   4   1      162.58      155.97      3.33 o
   3   4   1       19.31       23.39      2.40 o
   4   4   1      147.60      140.12      4.42 o
   5   4   1      150.23      152.52      6.49 o
   6   4   1        2.07        5.48      3.07 o
   7   4   1       43.12       48.59      5.77 o
   8   4   1        2.78        6.39      5.11 o
  -9   5   1        1.25       12.27     10.85 o
  -8   5   1        2.77        1.52      3.91 o
  -7   5   1       19.78       21.41      3.96 o
  -6   5   1       75.93       78.40      4.69 o
  -5   5   1      233.36      223.55      6.32 o
  -4   5   1        0.47        0.68      1.82 o
  -3   5   1       49.46       58.19      2.84 o
  -2   5   1      994.35      987.13      9.62 o
  -1   5   1       18.68       18.35      1.56 o
   0   5   1       96.55       79.10      2.51 o
   1   5   1      769.13      764.77      8.93 o
   2   5   1      182.23      203.10      4.54 o
   3   5   1       44.09       45.28      2.72 o
   4   5   1        0.15       -1.72      1.93 o
   5   5   1      687.69      673.60     10.94 o
   6   5   1        0.18        1.12      3.12 o
   7   5   1        1.46        3.70      3.97 o
   8   5   1        5.51        9.11      6.00 o
  -9   6   1       11.42        9.44      8.83 o
  -8   6   1       15.48       23.28      5.18 o
  -7   6   1        3.11        3.43      3.37 o
  -6   6   1      203.42      222.79      7.10 o
  -5   6   1       92.67       92.72      5.79 o
  -4   6   1       11.35        7.19      2.23 o
  -3   6   1      215.96      232.81      6.49 o
  -2   6   1      595.25      683.51      8.44 o
  -1   6   1        0.38       -1.32      1.32 o
   0   6   1        0.02       -1.47      1.47 o
   1   6   1      392.24      405.39      6.45 o
   2   6   1      241.46      250.14      5.62 o
   3   6   1       25.22       22.21      2.46 o
   4   6   1      585.98      569.87      9.44 o
   5   6   1       13.23       13.99      2.99 o
   6   6   1       75.40       77.30      5.08 o
   7   6   1        8.44        7.62      4.29 o
   8   6   1        9.53       12.82      9.31 o
  -8   7   1        3.42        1.97      4.66 o
  -7   7   1        2.93        2.15      3.70 o
  -6   7   1      105.56      115.05      5.74 o
  -5   7   1      129.90      130.33      7.09 o
  -4   7   1        6.64        9.85      2.63 o
  -3   7   1        1.93        3.64      2.15 o
  -2   7   1        0.20        1.86      1.63 o
  -1   7   1      125.06      110.14      3.35 o
   0   7   1        0.77        1.42      1.70 o
   1   7   1      498.34      520.43      9.63 o
   2   7   1      159.62      179.98      5.93 o
   3   7   1        3.88        1.19      1.92 o
   4   7   1       54.57       57.48      3.64 o
   5   7   1      159.72      168.30      7.79 o
   6   7   1       11.16       10.46      3.69 o
   7   7   1        6.27        6.20      4.73 o
   8   7   1       14.09       18.31      6.92 o
  -8   8   1        1.05        3.72      6.31 o
  -7   8   1        0.11       -0.16      3.69 o
  -6   8   1        0.74        0.37      4.08 o
  -5   8   1       86.56       94.79      5.10 o
  -4   8   1        1.24       -2.28      2.28 o
  -3   8   1       16.22       14.54      2.64 o
  -2   8   1       54.07       52.80      3.00 o
  -1   8   1       11.00       12.07      2.01 o
   0   8   1       61.15       48.71      3.09 o
   1   8   1        0.65        1.25      2.02 o
   2   8   1       28.32       30.18      2.98 o
   3   8   1        5.40        9.04      2.37 o
   4   8   1        0.24       -1.94      2.45 o
   5   8   1       27.77       32.64      4.34 o
   6   8   1        8.26        8.83      3.97 o
   7   8   1        1.53        1.62      4.85 o
   8   8   1        0.00       -4.82      8.60 o
  -8   9   1        0.00        3.30      7.93 o
  -7   9   1        1.16       -1.28      4.14 o
  -6   9   1       18.75        8.80      3.75 o
  -5   9   1        1.50        3.19      3.03 o
  -4   9   1       47.78       47.65      3.97 o
  -3   9   1       53.63       64.13      4.47 o
  -2   9   1       34.18       44.46      2.94 o
  -1   9   1       53.04       52.61      3.18 o
   0   9   1      109.39      116.20      4.48 o
   1   9   1       38.06       44.51      3.34 o
   2   9   1        1.92       -0.23      2.37 o
   3   9   1        0.00       -1.84      2.50 o
   4   9   1        3.74       -0.18      3.13 o
   5   9   1       42.38       46.87      4.58 o
   6   9   1        1.46       -1.17      3.98 o
   7   9   1        0.71        2.04      5.85 o
  -7  10   1        6.12        1.57      5.17 o
  -6  10   1        0.45        0.20      3.62 o
  -5  10   1       12.48        4.87      3.33 o
  -4  10   1       50.86       48.26      4.65 o
  -3  10   1        0.00       -0.26      2.90 o
  -2  10   1        5.57        5.13      2.57 o
  -1  10   1       82.67       84.19      4.02 o
   0  10   1      615.16      610.99     11.70 o
   1  10   1       32.91       33.78      3.73 o
   2  10   1        2.00        6.25      2.87 o
   3  10   1       14.98       16.50      3.43 o
   4  10   1        2.79        3.11      3.16 o
   5  10   1       10.11        5.01      3.89 o
   6  10   1        2.33       -0.21      4.73 o
   7  10   1        0.10       -0.23      6.20 o
  -7  11   1       17.83       22.55      7.17 o
  -6  11   1        1.17        6.48      4.48 o
  -5  11   1        5.61        5.90      3.51 o
  -4  11   1       15.95       12.67      3.96 o
  -3  11   1       10.50        4.86      3.43 o
  -2  11   1        1.24        2.49      3.16 o
  -1  11   1     1108.64     1118.41     16.01 o
   0  11   1        0.01        1.53      2.59 o
   1  11   1        2.79        1.24      2.99 o
   2  11   1        0.49        1.47      3.67 o
   3  11   1      202.46      211.84      8.47 o
   4  11   1        4.12        0.86      3.58 o
   5  11   1        2.08        1.57      4.17 o
   6  11   1        0.08        7.40      5.99 o
   7  11   1        1.51        3.61      6.93 o
  -7  12   1        1.24       11.84     14.40 o
  -6  12   1        6.22        7.15      6.07 o
  -5  12   1        0.38       -1.26      4.02 o
  -4  12   1       22.98       16.87      4.29 o
  -3  12   1        0.55       -1.11      3.34 o
  -2  12   1        1.48        5.99      3.94 o
  -1  12   1        5.91        4.65      3.12 o
   0  12   1      495.10      484.59     10.59 o
   1  12   1       26.96       25.15      5.45 o
   2  12   1        1.00       -1.74      3.89 o
   3  12   1        0.01       -3.94      3.94 o
   4  12   1        9.77        6.72      4.22 o
   5  12   1        2.63       -6.69      6.69 o
   6  12   1       21.99       25.05      7.39 o
  -6  13   1        0.14        3.93      7.49 o
  -5  13   1        0.50        1.56      5.00 o
  -4  13   1       24.13       38.18      8.24 o
  -3  13   1        6.60        6.10      4.47 o
  -2  13   1        3.02        5.12      4.15 o
  -1  13   1       41.37       31.68      5.51 o
   0  13   1       53.01       52.73      4.71 o
   1  13   1       18.15       17.50      4.72 o
   2  13   1        1.97        0.62      4.18 o
   3  13   1       10.77        5.78      5.39 o
   4  13   1        0.00       -0.23      4.99 o
   5  13   1        0.11        1.34      5.71 o
  -5  14   1        0.10       -6.62      8.32 o
  -4  14   1        0.01       -2.33      5.72 o
  -3  14   1        0.00        1.15      5.26 o
  -2  14   1       28.27       25.78      5.83 o
  -1  14   1       13.99       17.28      5.18 o
   0  14   1        1.65       -0.10      4.44 o
   1  14   1        0.14        1.83      4.44 o
   2  14   1        2.62        4.87      4.68 o
   3  14   1        7.73        9.89      5.66 o
   4  14   1        2.26        1.77      5.89 o
   5  14   1        1.47       11.18      7.02 o
  -4  15   1        3.89        8.38      6.73 o
  -3  15   1        0.00       -3.96      5.78 o
  -2  15   1        0.01        6.21      5.57 o
  -1  15   1       11.96       14.95      6.08 o
   0  15   1        3.35       10.04      5.65 o
   1  15   1        3.32        2.32      5.53 o
   2  15   1        6.56        2.08      5.70 o
   3  15   1        0.98        3.31      5.87 o
   4  15   1        0.34       -4.91      6.21 o
  -3  16   1        4.61        8.44      6.65 o
  -2  16   1       11.87       12.83      6.60 o
  -1  16   1        0.28        6.63      7.73 o
   0  16   1        0.00        4.13      5.89 o
   1  16   1       27.92       40.49      7.52 o
   2  16   1        4.99        7.57      6.95 o
   3  16   1        0.42        9.28      6.79 o
  -1  17   1        3.15       -0.38      6.77 o
   0  17   1        4.55       17.38      7.48 o
  -8   0   2        2.52        1.59      4.76 o
  -6   0   2        6.99        2.35      3.45 o
  -4   0   2      202.73      211.70      6.61 o
  -2   0   2     4132.54     3962.40     45.28 o
   0   0   2     2653.85     2640.64     34.10 o
   2   0   2     2935.63     2930.63     34.62 o
   4   0   2       51.89       50.40      4.01 o
   6   0   2       97.24      103.92      8.39 o
   8   0   2       19.90       12.35     10.73 o
  -9   1   2        3.20       -1.13      7.14 o
  -8   1   2        9.77        9.61      3.61 o
  -7   1   2       53.36       57.84      5.42 o
  -6   1   2        0.36        0.12      2.33 o
  -5   1   2        7.62        9.80      2.31 o
  -4   1   2      140.65      144.77      3.17 o
  -3   1   2        3.39        8.49      1.27 o
  -2   1   2      743.95      717.45      8.06 o
  -1   1   2    16541.98    15902.61    125.66 o
   0   1   2     1564.30     1579.43     12.47 o
   1   1   2     1370.45     1277.99     11.09 o
   2   1   2       50.56       50.13      1.87 o
   3   1   2      919.15      968.72      9.99 o
   4   1   2      119.96      124.66      3.91 o
   5   1   2        0.21       -2.11      2.11 o
   6   1   2        8.88        8.40      3.13 o
   7   1   2        4.35       -4.09      4.09 o
   8   1   2        2.80       -4.88      6.81 o
  -9   2   2        9.41       13.88      7.79 o
  -8   2   2        0.20        1.14      4.28 o
  -7   2   2        0.00        0.94      2.87 o
  -6   2   2        0.28       -1.73      2.32 o
  -5   2   2      186.93      183.91      5.19 o
  -4   2   2        3.97        3.82      1.37 o
  -3   2   2      568.29      498.49      6.03 o
  -2   2   2       31.38       29.43      1.42 o
  -1   2   2     7953.60     7451.67     62.16 o
   0   2   2       98.76      111.23      3.98 o
   1   2   2       89.29       85.65      2.07 o
   2   2   2        8.93        9.90      1.36 o
   3   2   2        2.91       -1.35      1.35 o
   4   2   2      167.28      161.13      4.66 o
   5   2   2       48.28       56.61      3.40 o
   6   2   2        3.01        2.66      3.02 o
   7   2   2        0.70       -0.90      4.21 o
   8   2   2        0.15        2.60     11.07 o
  -9   3   2        6.82        2.90      9.52 o
  -8   3   2        9.32        4.77      4.48 o
  -7   3   2        0.09        2.20      2.96 o
  -6   3   2      225.55      219.03      7.43 o
  -5   3   2       53.12       53.54      3.37 o
  -4   3   2       58.43       61.00      2.54 o
  -3   3   2      328.69      311.07      4.60 o
  -2   3   2       70.54       63.75      1.99 o
  -1   3   2      210.15      190.45      2.97 o
   0   3   2       21.99       18.98      1.10 o
   1   3   2       35.38       36.56      1.92 o
   2   3   2       16.05       18.62      1.86 o
   3   3   2      148.33      157.58      4.45 o
   4   3   2       16.06       18.00      2.26 o
   5   3   2        5.03        5.05      2.52 o
   6   3   2       50.87       50.89      4.37 o
   7   3   2        3.71       -2.80      4.25 o
   8   3   2       14.81       22.53      8.15 o
  -9   4   2       23.31       48.58     13.30 o
  -8   4   2        5.59       -0.71      3.91 o
  -7   4   2        9.17        7.37      3.30 o
  -6   4   2       79.47       79.92      4.53 o
  -5   4   2       47.90       49.57      3.48 o
  -4   4   2        5.18        6.84      1.79 o
  -3   4   2       97.93       90.86      2.70 o
  -2   4   2       72.55       66.13      2.45 o
  -1   4   2        2.29        2.37      1.16 o
   0   4   2      428.85      395.80      4.89 o
   1   4   2      852.19      925.20      9.37 o
   2   4   2       32.46       25.76      1.84 o
   3   4   2       19.70       20.42      2.08 o
   4   4   2      388.17      366.00      7.08 o
   5   4   2       42.34       49.83      3.63 o
   6   4   2        0.20       -0.55      4.05 o
   7   4   2        5.81       -0.51      6.50 o
   8   4   2        0.78        2.28      7.31 o
  -9   5   2       10.11       25.43     25.15 o
  -8   5   2        4.93       14.41      5.27 o
  -7   5   2        5.58        6.79      3.29 o
  -6   5   2      114.78      105.05      7.53 o
  -5   5   2      116.60      108.58      4.70 o
  -4   5   2      104.32       98.58      4.56 o
  -3   5   2      107.54      112.74      3.33 o
  -2   5   2        2.54        5.40      1.43 o
  -1   5   2      147.98      133.57      2.96 o
   0   5   2      920.34      947.69      9.78 o
   1   5   2     1358.17     1378.84     13.35 o
   2   5   2       42.58       46.78      2.10 o
   3   5   2       58.80       57.43      2.64 o
   4   5   2       83.66       95.82      5.20 o
   5   5   2      265.14      276.17      7.69 o
   6   5   2        0.13        1.98      3.66 o
   7   5   2       13.08        9.27      5.43 o
   8   5   2       10.27       11.31      8.25 o
  -9   6   2        2.28       13.69      8.29 o
  -8   6   2        0.50        5.30      4.99 o
  -7   6   2       40.44       41.08      4.45 o
  -6   6   2      143.34      136.98      5.83 o
  -5   6   2       11.58       15.54      2.96 o
  -4   6   2       35.33       35.81      3.11 o
  -3   6   2      677.22      661.53      9.40 o
  -2   6   2      389.37      409.36      5.74 o
  -1   6   2       83.95       74.13      2.50 o
   0   6   2      137.78      133.52      3.23 o
   1   6   2      179.69      251.72      4.10 o
   2   6   2      103.86      107.26      3.45 o
   3   6   2       12.79       19.28      2.39 o
   4   6   2      895.84      887.37     11.51 o
   5   6   2       39.61       40.70      3.90 o
   6   6   2       14.04        8.99      4.45 o
   7   6   2       35.85       39.39      6.74 o
   8   6   2        9.57       12.22      8.58 o
  -8   7   2        1.92       -0.32      9.57 o
  -7   7   2        8.22        6.96      4.12 o
  -6   7   2       83.92       92.39      5.20 o
  -5   7   2        2.22        6.19      2.78 o
  -4   7   2       34.17       40.26      3.30 o
  -3   7   2      132.27      137.23      5.10 o
  -2   7   2       78.67       79.21      3.00 o
  -1   7   2       32.69       32.82      2.18 o
   0   7   2        2.42        2.87      1.56 o
   1   7   2       22.87       18.48      2.89 o
   2   7   2        1.18        1.93      1.95 o
   3   7   2        2.08        0.69      2.08 o
   4   7   2        7.69        8.64      2.89 o
   5   7   2        9.39        3.75      3.38 o
   6   7   2       40.02       39.55      6.31 o
   7   7   2        0.81       -2.09      6.61 o
  -8   8   2       16.06       19.23      8.13 o
  -7   8   2       44.91       41.31      5.36 o
  -6   8   2       55.60       53.16      5.17 o
  -5   8   2        3.04        3.58      2.98 o
  -4   8   2        3.27        1.35      2.52 o
  -3   8   2       91.93       99.86      4.18 o
  -2   8   2       94.64       98.97      3.96 o
  -1   8   2        4.71        5.01      1.80 o
   0   8   2       29.97       36.87      2.50 o
   1   8   2        0.19       -0.26      2.22 o
   2   8   2       72.67       88.58      5.99 o
   3   8   2        6.95        4.50      2.40 o
   4   8   2       20.78       24.83      3.74 o
   5   8   2        0.86       -1.18      3.41 o
   6   8   2       29.45       24.47      6.08 o
   7   8   2        0.94        0.98      7.26 o
  -8   9   2        1.63        3.65      7.71 o
  -7   9   2        3.03        5.75      5.88 o
  -6   9   2       47.34       43.73      5.58 o
  -5   9   2        9.57        9.81      3.41 o
  -4   9   2       87.85       92.76      5.26 o
  -3   9   2       49.72       51.94      3.55 o
  -2   9   2        0.43        1.97      2.25 o
  -1   9   2        3.08        4.81      2.19 o
   0   9   2        9.90       12.46      2.49 o
   1   9   2        3.63       -1.43      2.52 o
   2   9   2        0.68        0.19      2.46 o
   3   9   2        0.43       -0.58      2.36 o
   4   9   2        6.71        8.23      3.51 o
   5   9   2        4.26        4.50     11.92 o
   6   9   2        4.91       13.34      5.66 o
   7   9   2        1.48        2.13      7.72 o
  -8  10   2        5.18       13.46     13.45 o
  -7  10   2        0.03       10.95      6.27 o
  -6  10   2        4.91        1.89      3.87 o
  -5  10   2       11.87       11.91      3.64 o
  -4  10   2       34.14       29.00      4.15 o
  -3  10   2        8.83        7.83      3.13 o
  -2  10   2        6.51        2.05      2.77 o
  -1  10   2        0.24        1.11      2.36 o
   0  10   2        2.83        0.94      2.30 o
   1  10   2        7.08        7.35      3.01 o
   2  10   2       14.92       24.56      3.49 o
   3  10   2       21.51       16.45      3.93 o
   4  10   2        9.62       13.00      3.94 o
   5  10   2        9.68       12.19      5.60 o
   6  10   2        5.33       -0.12      7.06 o
   7  10   2       14.56        5.54      8.40 o
  -7  11   2        0.38       -2.59      7.64 o
  -6  11   2        0.01        6.99      4.78 o
  -5  11   2        0.21       -0.37      3.64 o
  -4  11   2       56.37       54.40      4.95 o
  -3  11   2        2.93        2.40      3.19 o
  -2  11   2       26.07       16.12      3.52 o
  -1  11   2        5.19        4.24      5.28 o
   0  11   2       30.68       23.19      3.68 o
   1  11   2        2.09       -3.49      3.49 o
   2  11   2       73.63       65.28      7.66 o
   3  11   2        0.25        2.34      3.46 o
   4  11   2        5.21        1.37      7.27 o
   5  11   2        1.76        5.14      5.35 o
   6  11   2       50.33       48.45      9.87 o
  -7  12   2        0.14        0.48      9.72 o
  -6  12   2        5.51        3.03      6.12 o
  -5  12   2        4.80        5.71      4.28 o
  -4  12   2        2.48        4.36      4.12 o
  -3  12   2        1.68        4.63      4.07 o
  -2  12   2       37.87       37.73      5.05 o
  -1  12   2        4.52        1.84      3.21 o
   0  12   2        4.41        7.14      3.18 o
   1  12   2        5.53        1.50      3.23 o
   2  12   2        1.63       -3.89      3.89 o
   3  12   2       12.43        7.72      5.15 o
   4  12   2        0.51        0.44      4.83 o
   5  12   2        6.19        0.52      7.50 o
   6  12   2        4.47       -0.47      9.90 o
  -6  13   2        0.85        8.07      9.68 o
  -5  13   2        6.24        9.62      6.23 o
  -4  13   2       13.70        8.14      5.32 o
  -3  13   2       12.56       15.12      5.31 o
  -2  13   2       12.43       15.27      6.15 o
  -1  13   2        0.49        1.98      4.51 o
   0  13   2       54.56       54.03      6.01 o
   1  13   2        5.20        2.59      3.87 o
   2  13   2       24.84       19.71      5.73 o
   3  13   2        2.56        3.41      6.35 o
   4  13   2        1.35       -3.43      5.25 o
   5  13   2        1.45       -5.14      7.26 o
  -5  14   2        0.15        1.92      7.70 o
  -4  14   2        4.50        9.01      6.41 o
  -3  14   2        0.08       -2.07      5.32 o
  -2  14   2        2.07        3.33      5.02 o
  -1  14   2        0.02       -4.48      4.48 o
   0  14   2        0.93        3.32      6.93 o
   1  14   2        0.86       -0.67      4.57 o
   2  14   2        3.61        2.59      5.27 o
   3  14   2        0.61        1.80      5.71 o
   4  14   2        0.05        6.61      7.87 o
  -4  15   2        0.47       -2.46      9.67 o
  -3  15   2        3.07       -3.11      7.25 o
  -2  15   2        2.73        8.14      5.58 o
  -1  15   2        3.51        2.93      6.52 o
   0  15   2        0.05       -5.05      5.05 o
   1  15   2        0.58        0.11      5.48 o
   2  15   2        0.17        3.60      5.66 o
   3  15   2        0.00       -6.88      6.88 o
  -3  16   2        4.13       -1.77      8.49 o
  -2  16   2        1.29       -0.35     12.62 o
  -1  16   2        1.80       -2.66      7.39 o
   0  16   2        2.32        3.75      7.81 o
   1  16   2        2.09        5.93      7.88 o
   2  16   2        0.08        5.27      8.12 o
  -9   0   3        2.48       -9.21      9.21 o
  -7   0   3        0.05       -3.65      3.65 o
  -5   0   3      100.62      120.39      6.79 o
  -3   0   3      136.30      152.68      3.72 o
  -1   0   3      643.60      690.20     23.26 o
   1   0   3      958.17      935.83     12.19 o
   3   0   3      156.17      158.25      4.90 o
   5   0   3      228.18      200.24      8.66 o
   7   0   3        1.15       -8.31      8.31 o
  -9   1   3       12.20       14.44      7.86 o
  -8   1   3        0.00       -1.93      4.14 o
  -7   1   3       18.90       12.96      3.42 o
  -6   1   3        2.52        3.40      2.47 o
  -5   1   3       88.57       89.86      3.32 o
  -4   1   3      244.43      237.57      4.08 o
  -3   1   3      105.10       97.42      3.11 o
  -2   1   3      228.06      194.69      2.90 o
  -1   1   3      110.69       99.65      2.56 o
   0   1   3       59.46       57.34      1.89 o
   1   1   3       25.78       21.50      1.16 o
   2   1   3      296.21      287.24      4.23 o
   3   1   3       17.99       23.07      1.86 o
   4   1   3        1.47        0.74      1.85 o
   5   1   3        1.96        0.81      2.64 o
   6   1   3       99.24       74.47      8.48 o
   7   1   3        7.88        7.88      6.70 o
   8   1   3        0.64       -1.15      7.19 o
  -9   2   3        2.02       -6.43      6.43 o
  -8   2   3        3.10        6.29      5.08 o
  -7   2   3       46.35       40.01      4.36 o
  -6   2   3       56.40       53.54      3.75 o
  -5   2   3      127.57      130.45      3.89 o
  -4   2   3      392.64      395.63      5.58 o
  -3   2   3       36.54       36.47      2.60 o
  -2   2   3       36.37       33.50      1.51 o
  -1   2   3      279.82      288.61      3.25 o
   0   2   3        7.54        5.76      0.93 o
   1   2   3       20.33       23.63      1.36 o
   2   2   3        5.15        2.95      1.10 o
   3   2   3       10.35       12.34      1.71 o
   4   2   3       32.43       34.00      2.71 o
   5   2   3       30.82       31.82      3.48 o
   6   2   3       13.24        9.32      7.50 o
   7   2   3        0.33       -4.04      5.88 o
   8   2   3        0.10        2.31      7.49 o
  -9   3   3       27.43       30.08     12.07 o
  -8   3   3       28.68       26.31      5.29 o
  -7   3   3       44.12       47.53      4.64 o
  -6   3   3       28.55       34.15      3.37 o
  -5   3   3        9.26        6.16      2.10 o
  -4   3   3        0.29       -1.11      1.31 o
  -3   3   3      196.91      196.57      3.54 o
  -2   3   3        4.25        0.66      0.87 o
  -1   3   3       69.51       71.07      1.95 o
   0   3   3        6.42        4.76      0.93 o
   1   3   3       62.01       66.13      1.96 o
   2   3   3       13.42        9.15      1.46 o
   3   3   3       11.49       10.58      1.82 o
   4   3   3        1.36       -0.15      1.99 o
   5   3   3        0.93        5.97      2.83 o
   6   3   3        5.30        7.55      6.01 o
   7   3   3        7.01       -0.42      6.39 o
   8   3   3        0.40       -4.55      7.50 o
  -9   4   3        2.28        9.37     10.91 o
  -8   4   3        0.06       -4.06      4.29 o
  -7   4   3      113.39      105.74      5.97 o
  -6   4   3       15.99       15.44      3.03 o
  -5   4   3        0.07       -0.84      1.99 o
  -4   4   3       51.19       59.79      2.74 o
  -3   4   3      215.46      225.88      4.01 o
  -2   4   3        9.53        8.11      1.29 o
  -1   4   3        2.69        1.13      1.08 o
   0   4   3       41.39       46.01      1.87 o
   1   4   3       32.71       38.00      2.18 o
   2   4   3       76.69       76.21      2.95 o
   3   4   3        6.69        7.11      1.81 o
   4   4   3      143.11      162.53      6.32 o
   5   4   3       46.23       27.55      4.41 o
   6   4   3        3.05       15.45      6.32 o
   7   4   3        0.04       -3.71      6.20 o
   8   4   3        0.58       -0.38      7.75 o
  -9   5   3        0.17        0.08      7.67 o
  -8   5   3       17.74       13.51      5.76 o
  -7   5   3       25.56       26.70      4.96 o
  -6   5   3        0.39        0.29      2.63 o
  -5   5   3        6.76        6.00      2.52 o
  -4   5   3      218.02      230.63      4.89 o
  -3   5   3      153.01      179.29      4.53 o
  -2   5   3       20.54       23.50      1.96 o
  -1   5   3        5.82        5.26      1.33 o
   0   5   3        0.15        1.88      1.15 o
   1   5   3        4.45        2.28      1.22 o
   2   5   3        8.97        9.99      1.51 o
   3   5   3      453.42      439.84      6.55 o
   4   5   3        4.97        6.81      2.32 o
   5   5   3       12.70       17.23      3.97 o
   6   5   3       44.15       43.57      7.95 o
   7   5   3       13.14       32.85      8.35 o
  -9   6   3        0.61        1.91      7.45 o
  -8   6   3        1.64       -4.58      6.28 o
  -7   6   3       18.55       16.12      4.57 o
  -6   6   3       56.78       67.18      5.00 o
  -5   6   3        0.62       -0.65      2.41 o
  -4   6   3        3.86        5.74      2.09 o
  -3   6   3        6.66        7.87      1.86 o
  -2   6   3        0.57        2.03      1.40 o
  -1   6   3        8.33       11.04      2.09 o
   0   6   3      393.21      367.49      8.49 o
   1   6   3      122.69      141.66      5.02 o
   2   6   3        3.83        4.13      1.60 o
   3   6   3        1.27       -1.77      1.77 o
   4   6   3      633.29      636.54     10.02 o
   5   6   3       10.67       12.76      5.63 o
   6   6   3        0.07       -0.29      6.88 o
   7   6   3        4.11       11.84      7.41 o
  -8   7   3        0.30       15.02      7.59 o
  -7   7   3       14.33        6.05      4.42 o
  -6   7   3      149.23      151.98      6.82 o
  -5   7   3        7.18        9.65      2.86 o
  -4   7   3        0.03        1.45      2.33 o
  -3   7   3        4.00        4.95      2.03 o
  -2   7   3        0.27        0.48      1.67 o
  -1   7   3       21.70       24.34      2.14 o
   0   7   3      212.87      223.49      4.57 o
   1   7   3       13.77       16.46      2.32 o
   2   7   3        0.60       -1.73      1.73 o
   3   7   3      187.60      188.69      4.57 o
   4   7   3       92.96      106.42      5.59 o
   5   7   3        1.25        1.11      6.05 o
   6   7   3        0.69       -5.36      5.77 o
   7   7   3        5.46        4.00      7.54 o
  -8   8   3        0.15       -5.70      6.76 o
  -7   8   3       54.47       57.54      8.40 o
  -6   8   3       69.42       69.91      6.56 o
  -5   8   3        0.26       -2.83      2.83 o
  -4   8   3       38.61       43.86      4.00 o
  -3   8   3       17.61       13.29      2.72 o
  -2   8   3        4.62        4.37      2.02 o
  -1   8   3       63.00       81.61      5.06 o
   0   8   3       51.07       59.68      3.07 o
   1   8   3       60.60       61.91      4.78 o
   2   8   3       13.21       11.54      2.53 o
   3   8   3        0.33       -0.41      2.51 o
   4   8   3        4.44        3.06      4.24 o
   5   8   3       31.68       33.30      7.23 o
   6   8   3        0.34       -6.27      6.27 o
   7   8   3        6.00       14.09      8.26 o
  -8   9   3        5.82       10.79      7.85 o
  -7   9   3        7.06        6.94      5.53 o
  -6   9   3       13.23       13.52      4.69 o
  -5   9   3       27.89       41.57      4.44 o
  -4   9   3        0.11        1.47      3.10 o
  -3   9   3        3.04        2.09      2.45 o
  -2   9   3      328.63      354.47      8.13 o
  -1   9   3       85.57       92.09      4.17 o
   0   9   3        0.00        0.38      2.19 o
   1   9   3        0.21       -2.24      2.24 o
   2   9   3       12.58       10.61      2.91 o
   3   9   3        3.99        2.40      3.35 o
   4   9   3        1.48       -0.89      4.27 o
   5   9   3        2.14        2.41      6.09 o
   6   9   3        0.11        1.54      7.09 o
  -7  10   3        0.67        1.47     13.14 o
  -6  10   3        8.06        7.27      4.78 o
  -5  10   3       21.80       19.20      4.04 o
  -4  10   3        3.05        4.11      3.63 o
  -3  10   3        9.14        8.06      5.18 o
  -2  10   3      275.27      269.86      7.36 o
  -1  10   3      173.14      178.89      6.13 o
   0  10   3        1.27        4.31      2.76 o
   1  10   3       16.28       15.79      3.50 o
   2  10   3       74.22       66.17      6.27 o
   3  10   3        3.40       -2.31      4.16 o
   4  10   3       16.12       18.12      6.52 o
   5  10   3        7.30       11.63      7.00 o
   6  10   3        2.14       -6.93      6.93 o
  -7  11   3        3.80       10.33      7.83 o
  -6  11   3        1.07        6.28      5.65 o
  -5  11   3        3.83        2.30      4.31 o
  -4  11   3        0.62       -3.30      3.30 o
  -3  11   3       15.66       21.90      3.67 o
  -2  11   3       13.59       14.72      3.72 o
  -1  11   3      243.12      253.34      8.29 o
   0  11   3        0.03       -2.85      2.85 o
   1  11   3        1.66       -2.85      3.26 o
   2  11   3        0.01       -1.90      4.97 o
   3  11   3        8.63        0.82      4.41 o
   4  11   3        3.89        6.09      6.36 o
   5  11   3       15.96        0.74      8.99 o
  -6  12   3        0.82        3.05      6.95 o
  -5  12   3        2.50        5.07      5.47 o
  -4  12   3        0.02        4.82      5.18 o
  -3  12   3        5.24        5.16      4.41 o
  -2  12   3      123.71      121.67      6.61 o
  -1  12   3       81.25       89.40      6.84 o
   0  12   3        7.82       17.07      3.99 o
   1  12   3        2.85       -1.58      3.52 o
   2  12   3       81.20       70.26      6.92 o
   3  12   3        8.72        1.98      8.08 o
   4  12   3        0.43       -0.15      8.90 o
   5  12   3        0.13       -3.71      7.71 o
  -6  13   3        0.03        0.48      7.74 o
  -5  13   3        0.17        8.84      7.09 o
  -4  13   3        0.48       -1.95      5.47 o
  -3  13   3        7.66        7.79      7.45 o
  -2  13   3      118.95      113.91     10.35 o
  -1  13   3       48.11       42.02      5.05 o
   0  13   3       10.19        9.66      4.13 o
   1  13   3        0.69        3.34      4.87 o
   2  13   3        8.32        2.70      4.91 o
   3  13   3        0.49       -0.82      8.55 o
   4  13   3        2.77       -0.40      7.22 o
  -5  14   3        5.83        2.97      7.55 o
  -4  14   3        3.39        6.39      7.12 o
  -3  14   3        0.60        3.82      6.64 o
  -2  14   3        0.68       -9.31     11.63 o
  -1  14   3       34.06       22.16      7.26 o
   0  14   3        4.42       -4.61      4.61 o
   1  14   3        1.28        7.68      6.22 o
   2  14   3        0.28       -3.96      4.89 o
   3  14   3        0.52       -2.53      5.60 o
  -4  15   3        0.01        7.58      8.02 o
  -3  15   3        0.70        2.85      7.08 o
  -2  15   3        1.33       -5.89      6.22 o
  -1  15   3        7.04        0.04      6.49 o
   0  15   3       27.79       30.78     12.49 o
   1  15   3        3.17       -0.56      5.31 o
   2  15   3        1.30        4.17      7.21 o
  -2  16   3        0.66       -0.90      7.47 o
  -1  16   3        8.39       16.99      9.07 o
   0  16   3       12.99        2.73      7.94 o
   1  16   3        8.28        5.94      8.24 o
  -8   0   4       19.61       24.56      9.02 o
  -6   0   4        5.69        5.22      5.84 o
  -4   0   4       36.12       45.85      3.10 o
  -2   0   4     1014.39     1006.16     16.83 o
   0   0   4      284.68      234.98      4.70 o
   2   0   4      465.77      492.42      7.73 o
   4   0   4       12.41       17.26      3.91 o
   6   0   4        1.40        5.87      8.59 o
  -9   1   4        0.02       -6.46      6.46 o
  -8   1   4        4.18       -0.33      4.10 o
  -7   1   4       12.79       16.68      6.72 o
  -6   1   4        1.81        1.83      2.66 o
  -5   1   4        3.34        4.33      1.76 o
  -4   1   4        0.03        1.65      1.36 o
  -3   1   4      103.21       92.72      2.36 o
  -2   1   4     1966.02     1787.46     21.99 o
  -1   1   4      125.88      130.31      4.56 o
   0   1   4        0.11        0.43      1.12 o
   1   1   4      189.49      178.57      2.93 o
   2   1   4      185.23      201.19      4.22 o
   3   1   4       92.47       87.28      2.90 o
   4   1   4        9.78       13.70      2.49 o
   5   1   4       56.55       56.25      7.46 o
   6   1   4        0.74        2.27      5.98 o
   7   1   4        0.00       -3.05      6.26 o
  -9   2   4        4.05       -2.51      9.75 o
  -8   2   4       12.17       11.92      6.48 o
  -7   2   4       44.22       49.58      5.91 o
  -6   2   4       25.98       24.13      4.00 o
  -5   2   4       44.89       44.70      2.92 o
  -4   2   4       24.85       27.42      2.93 o
  -3   2   4      488.35      532.06      6.15 o
  -2   2   4      602.84      597.94      7.81 o
  -1   2   4      258.42      231.92      5.40 o
   0   2   4        0.27       -1.07      1.07 o
   1   2   4      237.80      248.44      3.54 o
   2   2   4       39.56       47.30      2.01 o
   3   2   4        0.72        0.35      1.46 o
   4   2   4        0.35       -2.88      2.88 o
   5   2   4        0.19       -0.32      4.27 o
   6   2   4        7.21        9.48      7.05 o
   7   2   4       12.36        6.16     12.51 o
  -9   3   4        1.37       -6.28      9.49 o
  -8   3   4        0.17        1.73      5.79 o
  -7   3   4       58.77       64.70      5.72 o
  -6   3   4       11.25       17.60      3.79 o
  -5   3   4        2.39        2.75      2.11 o
  -4   3   4       43.53       43.94      2.57 o
  -3   3   4        4.04        4.78      1.21 o
  -2   3   4     1172.61     1079.15     11.11 o
  -1   3   4      464.59      457.61      4.85 o
   0   3   4      393.25      400.25      5.08 o
   1   3   4        0.04       -1.03      1.03 o
   2   3   4        6.11        7.54      1.45 o
   3   3   4       79.11       76.06      4.33 o
   4   3   4       41.83       40.32      4.27 o
   5   3   4        0.01       -4.04      4.04 o
   6   3   4        0.05       -0.02      4.85 o
   7   3   4        0.00        3.12      6.94 o
  -9   4   4        1.52       12.15     16.93 o
  -8   4   4        1.22        0.40      6.10 o
  -7   4   4      123.58      118.67      7.10 o
  -6   4   4       81.86       86.63      7.26 o
  -5   4   4       44.50       38.49      3.12 o
  -4   4   4       77.57       90.01      3.12 o
  -3   4   4       35.15       32.57      1.99 o
  -2   4   4       78.50       92.39      2.61 o
  -1   4   4      145.81      144.57      2.99 o
   0   4   4      342.53      326.50      4.30 o
   1   4   4       15.25       19.83      1.88 o
   2   4   4       11.30       14.03      1.66 o
   3   4   4      296.31      303.04      5.72 o
   4   4   4      119.67      125.13      7.25 o
   5   4   4        4.45        8.26      4.63 o
   6   4   4        0.00       -0.79      5.06 o
   7   4   4        2.56        6.12      7.33 o
  -9   5   4        0.80       -5.87     15.13 o
  -8   5   4        0.60       -2.57      6.17 o
  -7   5   4       13.75       12.16      4.41 o
  -6   5   4       11.38        9.29      3.73 o
  -5   5   4       12.71       19.33      3.17 o
  -4   5   4        2.19        3.07      1.77 o
  -3   5   4       50.00       64.82      4.22 o
  -2   5   4       23.27       17.63      1.72 o
  -1   5   4       42.65       48.69      2.11 o
   0   5   4      191.40      221.29      3.84 o
   1   5   4       10.55       10.55      1.53 o
   2   5   4        9.31        6.06      1.46 o
   3   5   4      526.55      522.79      9.17 o
   4   5   4       60.49       71.59     10.17 o
   5   5   4       21.26       17.30      4.90 o
   6   5   4        6.14       -3.48      5.84 o
   7   5   4       16.45       14.20      8.34 o
  -9   6   4        4.79        5.64      7.69 o
  -8   6   4        0.01       -3.01      9.02 o
  -7   6   4        0.01        2.72      4.17 o
  -6   6   4        4.48        4.55      3.62 o
  -5   6   4       31.29       33.66      3.64 o
  -4   6   4        7.81        2.25      1.99 o
  -3   6   4        1.37        1.55      1.83 o
  -2   6   4       13.68       11.91      1.79 o
  -1   6   4        0.28        0.00      1.49 o
   0   6   4        0.80        1.09      1.54 o
   1   6   4        5.22        4.05      1.50 o
   2   6   4        6.71        3.90      1.81 o
   3   6   4        3.38        5.30      3.65 o
   4   6   4       30.08       28.47      4.77 o
   5   6   4       21.77       41.13      9.11 o
   6   6   4        4.01       -3.29      6.29 o
   7   6   4        0.49       -7.08      7.08 o
  -8   7   4       21.88       20.58      8.02 o
  -7   7   4        3.02        5.67      5.18 o
  -6   7   4        0.27       -0.43      3.51 o
  -5   7   4        2.65        4.50      3.35 o
  -4   7   4       93.80       93.73      4.77 o
  -3   7   4       81.99       67.05      6.72 o
  -2   7   4        5.68        8.35      1.92 o
  -1   7   4       56.51       59.12      2.73 o
   0   7   4        0.14       -0.84      1.70 o
   1   7   4       69.48       80.66      4.62 o
   2   7   4       23.85       23.92      2.67 o
   3   7   4       63.50       68.39      9.50 o
   4   7   4        5.26        4.25      5.62 o
   5   7   4       18.71       20.41      7.14 o
   6   7   4        8.78        4.61      7.08 o
  -8   8   4        6.58        9.30      7.54 o
  -7   8   4       43.12       49.61      8.67 o
  -6   8   4        6.31       10.26      4.21 o
  -5   8   4       22.86       20.59      4.20 o
  -4   8   4       95.09      104.42      5.26 o
  -3   8   4       44.11       36.77      4.04 o
  -2   8   4        0.94        4.93      2.04 o
  -1   8   4        6.40        4.49      2.14 o
   0   8   4       18.03       14.23      3.80 o
   1   8   4       23.70       31.87      4.20 o
   2   8   4        4.98       11.03      3.53 o
   3   8   4       60.00       52.64      7.43 o
   4   8   4        0.88        2.40      5.64 o
   5   8   4        0.11        6.60      6.44 o
   6   8   4        7.21       10.22      7.28 o
  -8   9   4        4.81       -1.60     11.21 o
  -7   9   4       22.67       18.89      7.83 o
  -6   9   4        2.32       10.41      6.66 o
  -5   9   4       42.67       36.77     10.95 o
  -4   9   4        8.91        5.79      5.08 o
  -3   9   4        6.46        7.21      2.97 o
  -2   9   4        2.97        3.06      2.96 o
  -1   9   4        6.99        7.54      3.57 o
   0   9   4        0.01        1.64      2.91 o
   1   9   4        4.91       -1.47      3.05 o
   2   9   4        8.76        8.16      4.32 o
   3   9   4        0.79       -0.44      5.30 o
   4   9   4        3.13        2.50      5.87 o
   5   9   4       14.62       16.18      7.34 o
   6   9   4        2.57       -1.43      7.41 o
  -7  10   4       11.74       15.57      7.41 o
  -6  10   4        5.23        3.68      6.54 o
  -5  10   4       39.40       17.29      4.65 o
  -4  10   4       10.73       16.20      6.04 o
  -3  10   4       38.87       44.15      7.13 o
  -2  10   4        0.99        4.07      3.84 o
  -1  10   4       15.11       14.88      3.68 o
   0  10   4        0.08        4.07      3.19 o
   1  10   4       14.17       10.42      4.91 o
   2  10   4        1.76        0.28      4.16 o
   3  10   4        5.44        4.75      4.74 o
   4  10   4        6.18        4.55      6.45 o
   5  10   4       44.71       52.82     17.06 o
  -7  11   4        0.59       -4.93      6.99 o
  -6  11   4        0.20       -0.36      6.80 o
  -5  11   4        0.35       10.84      6.66 o
  -4  11   4        0.74       -4.27      4.27 o
  -3  11   4       22.56       25.17      6.06 o
  -2  11   4       10.29       12.01      4.39 o
  -1  11   4        4.14       -1.35      3.79 o
   0  11   4       15.02       13.17      4.78 o
   1  11   4        3.25        3.48      4.86 o
   2  11   4        5.90        3.65      4.52 o
   3  11   4        0.20       -4.56      4.56 o
   4  11   4       13.81        5.59      7.62 o
   5  11   4        3.79        7.81      7.70 o
  -6  12   4        6.15        1.92      7.17 o
  -5  12   4        5.97       20.76      7.61 o
  -4  12   4        7.83       18.40      5.81 o
  -3  12   4        6.71       -3.55      5.41 o
  -2  12   4        4.52       11.63      4.53 o
  -1  12   4       48.83       40.52      5.96 o
   0  12   4        4.78        7.15      4.62 o
   1  12   4       39.83       34.50      5.86 o
   2  12   4        3.04        3.47      4.92 o
   3  12   4        1.91        4.85      5.36 o
   4  12   4        0.33       -4.06      7.29 o
  -5  13   4       13.66       16.88     16.73 o
  -4  13   4        0.16       10.01     10.66 o
  -3  13   4        1.11       -2.85      5.97 o
  -2  13   4        7.49        2.14      6.01 o
  -1  13   4        3.91        4.79      4.66 o
   0  13   4        0.28       10.11      5.08 o
   1  13   4        2.67       12.92      5.47 o
   2  13   4        0.00       -0.73      5.29 o
   3  13   4        0.90        3.71      5.53 o
  -4  14   4        5.39        8.58     10.71 o
  -3  14   4        1.41       -6.25      6.25 o
  -2  14   4        0.03        1.58      6.46 o
  -1  14   4        8.02        7.78      6.60 o
   0  14   4        0.33       -1.45      5.49 o
   1  14   4        0.31       -5.08      5.75 o
   2  14   4        4.81        3.91      5.92 o
  -3  15   4        0.48        2.95      7.22 o
  -2  15   4        2.91        6.28      7.47 o
  -1  15   4        0.81       -1.18      6.90 o
   0  15   4        2.18       -6.71      6.71 o
   1  15   4        4.50       -2.39      5.76 o
  -9   0   5        0.23       -9.90      9.90 o
  -7   0   5       13.29        8.76      5.47 o
  -5   0   5        0.98       -0.06      3.81 o
  -3   0   5       54.87       48.81      2.84 o
  -1   0   5       15.61       15.31      6.22 o
   1   0   5       74.06       93.73      5.39 o
   3   0   5        9.04        9.96      5.36 o
   5   0   5       32.86       35.96      7.53 o
  -9   1   5        0.39       -2.96      6.96 o
  -8   1   5       11.22       13.96      6.72 o
  -7   1   5       16.94       17.92      4.92 o
  -6   1   5       11.27        7.64      3.45 o
  -5   1   5       67.34       82.32      4.69 o
  -4   1   5       71.90       92.55      2.87 o
  -3   1   5        4.52       -1.38      1.45 o
  -2   1   5      204.17      237.97      4.74 o
  -1   1   5       11.85       19.43      4.50 o
   0   1   5      211.96      246.41      4.12 o
   1   1   5       21.95       28.35      2.48 o
   2   1   5        0.08        0.83      1.26 o
   3   1   5        0.95       -3.23      3.23 o
   4   1   5       53.34       57.47      5.50 o
   5   1   5       18.32       16.34      4.78 o
   6   1   5        1.93       -4.03      4.61 o
  -9   2   5        3.86        8.99      7.40 o
  -8   2   5       29.05       15.34      9.13 o
  -7   2   5        6.71        8.78      3.94 o
  -6   2   5       63.39       71.10      5.18 o
  -5   2   5       14.32       18.51      3.33 o
  -4   2   5       32.19       37.45      2.25 o
  -3   2   5        5.97        3.13      1.46 o
  -2   2   5       88.11       86.66      3.27 o
  -1   2   5       54.79       61.64      3.43 o
   0   2   5       42.76       42.70      1.99 o
   1   2   5        2.16        1.37      1.27 o
   2   2   5       33.29       39.16      4.41 o
   3   2   5        7.91        5.83      3.55 o
   4   2   5       60.69       58.44      5.56 o
   5   2   5       15.54       10.50      4.86 o
   6   2   5        2.17       -1.89      4.62 o
  -9   3   5        0.03        1.68      9.63 o
  -8   3   5       34.35       44.42      8.42 o
  -7   3   5       11.32        8.64      3.97 o
  -6   3   5       37.84       35.97      4.33 o
  -5   3   5      151.56      163.92      7.92 o
  -4   3   5       36.29       33.58      2.52 o
  -3   3   5        0.94       -0.29      1.98 o
  -2   3   5       40.70       34.69      1.98 o
  -1   3   5        4.72        3.30      2.13 o
   0   3   5       20.94       29.92      2.03 o
   1   3   5       64.28       71.65      2.81 o
   2   3   5       68.48       81.41      3.35 o
   3   3   5       14.62       12.56      6.35 o
   4   3   5        0.38       -1.49      3.61 o
   5   3   5        9.69        6.42      4.48 o
   6   3   5        0.05        0.09      4.80 o
  -9   4   5       14.52       12.59      8.02 o
  -8   4   5        1.61       -3.83      8.66 o
  -7   4   5        1.63        5.15      4.45 o
  -6   4   5        5.57        9.88      3.65 o
  -5   4   5        0.32       -1.53      2.79 o
  -4   4   5       35.50       37.75      3.33 o
  -3   4   5        0.08       -1.34      1.34 o
  -2   4   5        5.34        9.42      1.39 o
  -1   4   5        0.00       -0.99      1.10 o
   0   4   5       52.35       57.99      2.74 o
   1   4   5        0.86        2.06      1.52 o
   2   4   5       20.71       18.22      2.39 o
   3   4   5       50.89       49.39      4.87 o
   4   4   5        2.30        2.98      3.84 o
   5   4   5        5.90       -4.00      4.00 o
   6   4   5        7.83       10.49      7.09 o
  -8   5   5        3.90        7.48      6.48 o
  -7   5   5        0.21        2.61      5.55 o
  -6   5   5        0.49        1.67      3.48 o
  -5   5   5        2.78       -0.26      2.91 o
  -4   5   5        2.36        2.36      2.43 o
  -3   5   5        0.34       -1.78      1.78 o
  -2   5   5       13.09       17.55      2.25 o
  -1   5   5        1.32        2.48      1.37 o
   0   5   5       30.48       43.85      2.15 o
   1   5   5        0.68       -1.15      1.89 o
   2   5   5       50.11       60.78      4.71 o
   3   5   5      119.91      132.19      6.81 o
   4   5   5        0.45       -3.63      3.73 o
   5   5   5        3.71        0.78      5.10 o
   6   5   5        2.11       -0.41      7.08 o
  -8   6   5        0.13        7.02      6.50 o
  -7   6   5       14.09       19.31      6.45 o
  -6   6   5        0.31       -1.74      3.63 o
  -5   6   5        5.30        7.60      3.37 o
  -4   6   5        3.33        2.63      2.59 o
  -3   6   5        1.57        6.19      2.76 o
  -2   6   5        3.67        2.61      1.81 o
  -1   6   5        9.49        8.99      1.98 o
   0   6   5        0.20        0.52      1.92 o
   1   6   5        6.13        3.07      2.55 o
   2   6   5      163.42      184.69      7.06 o
   3   6   5       66.80       68.62      5.90 o
   4   6   5        2.04       -2.15      4.61 o
   5   6   5        6.13        3.87      5.24 o
   6   6   5       15.76       15.33      7.96 o
  -8   7   5       15.91       11.87      7.38 o
  -7   7   5       25.29       30.31      7.25 o
  -6   7   5        0.68       -0.38      3.90 o
  -5   7   5       18.58       25.08      4.18 o
  -4   7   5       10.74        9.55      2.97 o
  -3   7   5       44.43       53.62      4.50 o
  -2   7   5       16.23       15.63      4.10 o
  -1   7   5       52.03       49.76      4.14 o
   0   7   5       30.87       39.13      4.99 o
   1   7   5        0.35        0.85      3.70 o
   2   7   5       30.05       36.32      4.31 o
   3   7   5       92.03       83.09      7.23 o
   4   7   5       38.54       26.80      5.72 o
   5   7   5        0.85       -3.72      5.04 o
   6   7   5        0.69        2.63     11.19 o
  -8   8   5       16.18       18.01      8.07 o
  -7   8   5       40.60       50.95     12.84 o
  -6   8   5       11.78        7.17     11.47 o
  -5   8   5        4.32        7.89      3.80 o
  -4   8   5        0.22        0.89      3.25 o
  -3   8   5       65.82       70.80      5.14 o
  -2   8   5       82.98       85.92      6.02 o
  -1   8   5       33.18       41.83      4.88 o
   0   8   5       13.69       10.78      4.04 o
   1   8   5       10.55       13.01      4.44 o
   2   8   5       16.97       14.61      4.90 o
   3   8   5       95.95       98.95      7.90 o
   4   8   5        1.19        2.70      5.26 o
   5   8   5        0.02        5.29      5.57 o
  -7   9   5       43.92       36.38      8.36 o
  -6   9   5        0.75       -2.80      5.85 o
  -5   9   5        1.03       -3.74      3.74 o
  -4   9   5        5.35        6.59      3.80 o
  -3   9   5       63.96       58.81      5.07 o
  -2   9   5      105.34      108.00     15.24 o
  -1   9   5       26.00       24.27      4.77 o
   0   9   5        0.00        0.14      3.82 o
   1   9   5        5.57       -2.72      3.93 o
   2   9   5        1.68        4.61      4.52 o
   3   9   5        2.01       -0.24      4.57 o
   4   9   5        0.16        0.97      6.21 o
   5   9   5        1.08       -0.17      5.47 o
  -7  10   5        6.78        3.77     17.63 o
  -6  10   5        5.66        8.06      6.39 o
  -5  10   5        2.38       -5.31      5.31 o
  -4  10   5        0.87       -2.21      3.67 o
  -3  10   5       82.56       85.50     12.69 o
  -2  10   5       43.05       36.79      5.15 o
  -1  10   5        0.71        1.42      5.11 o
   0  10   5        1.46        4.20      4.34 o
   1  10   5       16.96       21.44      5.07 o
   2  10   5        0.23       -3.63      4.56 o
   3  10   5        2.56       -3.18      4.84 o
   4  10   5        5.56        7.20      5.47 o
  -6  11   5        0.14        2.67      6.71 o
  -5  11   5        0.01       -0.52      6.19 o
  -4  11   5        0.10       -4.58      4.58 o
  -3  11   5       12.13       19.09      5.07 o
  -2  11   5        0.63        5.71      4.24 o
  -1  11   5        3.98        7.57      4.80 o
   0  11   5        0.00        3.49      4.41 o
   1  11   5       25.48       23.51      5.81 o
   2  11   5        0.00       -4.61      4.61 o
   3  11   5        3.77       -1.47      5.10 o
   4  11   5        6.57        1.92      5.92 o
  -6  12   5        0.84       -3.13      7.40 o
  -5  12   5        1.17        2.09      6.80 o
  -4  12   5        0.27       -6.15      6.15 o
  -3  12   5       30.00       38.66      6.19 o
  -2  12   5       12.17       18.56      5.32 o
  -1  12   5        2.47        2.91      5.19 o
   0  12   5        0.99        8.64      4.98 o
   1  12   5        7.99        7.54      5.85 o
   2  12   5        2.30        6.80      5.29 o
   3  12   5        0.56        8.63      5.98 o
  -5  13   5        1.61        3.02      7.01 o
  -4  13   5        2.95        3.51      6.85 o
  -3  13   5        8.26        3.29      6.23 o
  -2  13   5       46.87       55.99      6.95 o
  -1  13   5        1.59        4.09      5.01 o
   0  13   5        0.05        8.67      5.25 o
   1  13   5       11.50       15.67      6.86 o
   2  13   5        1.14        1.25      7.30 o
  -3  14   5       23.26        6.48      7.26 o
  -2  14   5       35.94       30.87      8.38 o
  -1  14   5        5.06       10.18      5.83 o
   0  14   5        2.98       -0.17      7.24 o
   1  14   5        2.92        0.17      5.28 o
  -8   0   6       22.37       14.87      9.86 o
  -6   0   6        0.96        3.90      4.46 o
  -4   0   6        1.89       -1.27      8.75 o
  -2   0   6        0.22        0.93      5.79 o
   0   0   6        1.46        2.61      3.60 o
   2   0   6       10.87        9.26      4.90 o
   4   0   6       10.01       -0.96      5.99 o
   6   0   6        1.35        3.32      7.30 o
  -9   1   6        3.81       -1.38      7.37 o
  -8   1   6        9.55       -0.38      5.94 o
  -7   1   6        4.93        4.12      7.44 o
  -6   1   6        3.00        1.67      3.19 o
  -5   1   6        0.06       -0.75      2.65 o
  -4   1   6       43.80       47.29      3.27 o
  -3   1   6       16.92       19.95      2.77 o
  -2   1   6       10.73        7.16      4.53 o
  -1   1   6        2.52       -3.04      3.49 o
   0   1   6       32.11       42.58      2.43 o
   1   1   6       36.71       32.37      4.19 o
   2   1   6        6.89       12.52      3.67 o
   3   1   6        0.65        1.87      3.83 o
   4   1   6        2.53       -0.82      4.08 o
   5   1   6        3.95       -3.54      4.66 o
   6   1   6        1.23       -3.04      5.15 o
  -8   2   6       37.00       33.47     10.31 o
  -7   2   6       15.58       16.29      5.82 o
  -6   2   6        2.66        2.63      3.26 o
  -5   2   6        2.16        3.43      2.78 o
  -4   2   6       20.17       21.23      2.87 o
  -3   2   6      396.03      331.51      7.39 o
  -2   2   6      119.11      129.13      4.80 o
  -1   2   6       69.76       51.67      3.33 o
   0   2   6       17.73       14.32      1.96 o
   1   2   6       40.29       34.58      4.10 o
   2   2   6       26.33       26.23      4.16 o
   3   2   6       13.04       10.05      4.09 o
   4   2   6        5.75        2.00      4.40 o
   5   2   6        0.09        2.44      5.00 o
   6   2   6        0.13        4.17      7.48 o
  -8   3   6       30.08       17.87      7.41 o
  -7   3   6       24.00       23.90      6.63 o
  -6   3   6       16.09       15.05      3.76 o
  -5   3   6       10.45       11.89      3.08 o
  -4   3   6        9.68        8.86      2.42 o
  -3   3   6      250.95      227.14      8.79 o
  -2   3   6       12.17        6.82      3.21 o
  -1   3   6       79.42       66.64      5.24 o
   0   3   6        9.84       11.43      2.30 o
   1   3   6       47.04       54.79      3.67 o
   2   3   6      152.77      169.36     11.63 o
   3   3   6       46.05       52.42      5.68 o
   4   3   6        1.26        4.98      4.43 o
   5   3   6        0.30        1.17      4.90 o
  -8   4   6       10.58       16.70      7.38 o
  -7   4   6        5.28       12.48      6.23 o
  -6   4   6        2.42        1.97      3.42 o
  -5   4   6        1.97        0.69      2.83 o
  -4   4   6       45.83       62.97      3.84 o
  -3   4   6       93.21       88.06      5.71 o
  -2   4   6      102.77       80.72      7.00 o
  -1   4   6       68.99       76.74      3.29 o
   0   4   6       12.55       16.61      2.30 o
   1   4   6        0.49        0.95      3.09 o
   2   4   6      124.83      120.47      7.96 o
   3   4   6       54.73       64.72      5.56 o
   4   4   6        1.82        7.32      4.57 o
   5   4   6        0.02       -3.11      5.74 o
  -8   5   6        3.08        8.42      9.94 o
  -7   5   6        4.65       -2.17      5.37 o
  -6   5   6        8.65        8.05      4.68 o
  -5   5   6        5.54       -0.12      3.13 o
  -4   5   6       12.46       15.73      3.00 o
  -3   5   6       35.28       33.68      4.63 o
  -2   5   6        4.79        1.95      1.95 o
  -1   5   6        8.09        7.94      2.18 o
   0   5   6        0.09        2.14      2.28 o
   1   5   6        2.17        4.74      3.21 o
   2   5   6       49.65       45.65      4.83 o
   3   5   6       13.71       10.71      4.15 o
   4   5   6        3.76        6.49      5.29 o
   5   5   6        0.49        7.19      5.74 o
  -8   6   6        1.83        2.55      6.72 o
  -7   6   6        0.73       11.54      6.34 o
  -6   6   6        3.23       -0.55      5.46 o
  -5   6   6        0.66       -0.02      3.12 o
  -4   6   6        5.69        5.64      2.78 o
  -3   6   6        0.01        0.44      2.75 o
  -2   6   6       16.66       17.09      4.81 o
  -1   6   6        3.65        6.58      3.40 o
   0   6   6        7.14        2.56      3.18 o
   1   6   6       12.07       17.30      3.75 o
   2   6   6       14.76       14.89      6.47 o
   3   6   6        1.87       -2.64      3.86 o
   4   6   6       12.72       19.31      5.93 o
   5   6   6        4.10        6.61      5.93 o
  -7   7   6        0.61        0.21      6.15 o
  -6   7   6        4.77        8.36      5.57 o
  -5   7   6       12.26        6.54      3.69 o
  -4   7   6        7.92        5.83      3.04 o
  -3   7   6        0.73       -0.57      2.91 o
  -2   7   6        0.54       -2.65      2.98 o
  -1   7   6       22.38       20.13      4.21 o
   0   7   6        3.51        5.35      3.74 o
   1   7   6        5.00        0.57      3.55 o
   2   7   6       33.82       35.05      4.79 o
   3   7   6        0.51       -0.40      4.94 o
   4   7   6        0.22       -1.01      5.22 o
   5   7   6        4.00       11.95      7.91 o
  -7   8   6        2.57       -6.96     12.89 o
  -6   8   6       26.63       23.51      6.73 o
  -5   8   6        8.77       -2.54     10.77 o
  -4   8   6        4.35       -0.52      3.06 o
  -3   8   6        2.53        4.55      3.85 o
  -2   8   6        0.31        1.76      3.40 o
  -1   8   6        3.54        9.29      3.90 o
   0   8   6       22.70       26.16      4.94 o
   1   8   6       13.88       21.06      5.13 o
   2   8   6        2.00       -0.34      5.51 o
   3   8   6        0.13        4.08      5.28 o
   4   8   6        5.71       -1.85      5.70 o
  -7   9   6        3.50        6.89      7.25 o
  -6   9   6       12.55       20.61      6.92 o
  -5   9   6       22.08       18.99      6.13 o
  -4   9   6       44.13       43.91      7.30 o
  -3   9   6        7.57        7.15      5.99 o
  -2   9   6       15.30       14.52      4.39 o
  -1   9   6        5.03        2.46      4.02 o
   0   9   6        0.28        3.63      4.40 o
   1   9   6        1.11       -1.20      4.60 o
   2   9   6       18.01       18.10      5.57 o
   3   9   6       16.48       10.87      6.84 o
   4   9   6       18.38       27.55      7.86 o
  -6  10   6        4.30        5.66      6.60 o
  -5  10   6        7.59       -3.63      5.88 o
  -4  10   6        0.00        3.30      4.76 o
  -3  10   6        2.24       12.57      4.74 o
  -2  10   6       16.83       17.56      4.73 o
  -1  10   6        4.26        5.59      5.05 o
   0  10   6       12.82       16.06      5.00 o
   1  10   6        0.06        5.13      4.85 o
   2  10   6        4.54        7.98      8.34 o
   3  10   6        1.65       -1.47      5.47 o
  -5  11   6        0.01        1.62      6.51 o
  -4  11   6       11.65       15.01      5.63 o
  -3  11   6        0.00       -1.54      7.74 o
  -2  11   6       10.87        4.41      6.32 o
  -1  11   6        0.36        2.84      4.64 o
   0  11   6       10.79        2.46      5.03 o
   1  11   6        0.60       -0.39      4.94 o
   2  11   6        0.26       -5.08      5.08 o
  -5  12   6        0.96       -0.96      6.66 o
  -4  12   6        2.26        0.03      6.44 o
  -3  12   6        5.60       13.60      6.88 o
  -2  12   6        0.80        1.70      7.00 o
  -1  12   6        1.64        2.37      5.07 o
   0  12   6        0.32        9.27      5.61 o
   1  12   6        0.79       -5.07      5.07 o
   2  12   6        0.02        5.22      5.87 o
  -3  13   6        6.88       11.41      7.15 o
  -2  13   6       12.15       17.56      6.13 o
  -1  13   6        0.44        7.22      6.44 o
   0  13   6        1.03        3.66      5.76 o
  -7   0   7        2.86        5.91      8.46 o
  -5   0   7       38.96       43.78      5.32 o
  -3   0   7       19.33        4.86      7.30 o
  -1   0   7       36.89       55.03     11.34 o
   1   0   7        9.08       14.75      4.70 o
   3   0   7        0.44       -3.04      5.91 o
  -8   1   7       10.21       -2.07      7.29 o
  -7   1   7        3.76        5.38      5.90 o
  -6   1   7        2.57        7.45      3.89 o
  -5   1   7        2.21       -0.17      2.67 o
  -4   1   7        6.16        5.27      2.87 o
  -3   1   7       26.61       30.55      6.91 o
  -2   1   7        6.25        3.94      6.13 o
  -1   1   7       26.27       28.23      6.52 o
   0   1   7        0.03       -1.88      3.16 o
   1   1   7        1.02        1.75      2.95 o
   2   1   7        3.03       -2.35      3.52 o
   3   1   7       19.38       22.91      5.03 o
   4   1   7        5.96        6.75      4.99 o
  -8   2   7        3.56        7.52      8.93 o
  -7   2   7        5.14        0.28      7.28 o
  -6   2   7       28.82       32.66      4.82 o
  -5   2   7       24.32       18.73      3.29 o
  -4   2   7        4.94        0.33      3.86 o
  -3   2   7       50.20       57.02      4.26 o
  -2   2   7        0.23        9.81      5.33 o
  -1   2   7        0.21       -0.44      3.12 o
   0   2   7       20.36       25.01      4.45 o
   1   2   7        7.57        2.54      3.22 o
   2   2   7       20.02       40.95      4.87 o
   3   2   7        3.59        2.31      4.37 o
   4   2   7       14.04        8.33      5.10 o
  -8   3   7        0.13       16.23      9.86 o
  -7   3   7       11.27       11.02      5.99 o
  -6   3   7        3.81       -0.62      4.60 o
  -5   3   7        4.91        3.45      2.93 o
  -4   3   7        0.02        0.40      2.07 o
  -3   3   7       27.19       34.33      8.09 o
  -2   3   7       29.26       33.17      4.63 o
  -1   3   7       62.14       62.11      5.50 o
   0   3   7        5.14        3.45      2.93 o
   1   3   7        2.07        3.14      3.68 o
   2   3   7       15.64       14.49      4.12 o
   3   3   7       17.70       14.98      4.64 o
   4   3   7        3.48        4.91      6.55 o
  -8   4   7        0.16       -0.49      6.60 o
  -7   4   7       15.95       26.13      6.68 o
  -6   4   7       22.96       28.41      6.16 o
  -5   4   7        3.51        0.90      3.01 o
  -4   4   7        0.00        3.34      2.36 o
  -3   4   7        6.22        2.67      4.63 o
  -2   4   7        1.57        2.31      4.32 o
  -1   4   7        6.56       12.02      6.53 o
   0   4   7        6.00        4.19      2.96 o
   1   4   7       68.06       81.60      7.72 o
   2   4   7        3.84        6.61      3.99 o
   3   4   7        4.16        4.63      4.40 o
   4   4   7        1.86        1.76      4.96 o
  -7   5   7        2.03        2.50      5.90 o
  -6   5   7        2.27        3.53      5.28 o
  -5   5   7        1.07        2.93      3.12 o
  -4   5   7        0.75        1.67      2.51 o
  -3   5   7        0.80        1.11      2.50 o
  -2   5   7        0.00       -1.62      4.27 o
  -1   5   7        3.40       -2.51      2.51 o
   0   5   7       14.01       16.57      5.07 o
   1   5   7        5.91        4.10      3.65 o
   2   5   7        0.50        1.40      4.05 o
   3   5   7        2.49       -0.08      4.34 o
   4   5   7        2.58       -3.08      5.88 o
  -7   6   7        0.03        5.47      6.19 o
  -6   6   7        0.03        3.99      5.34 o
  -5   6   7        0.92        0.86      8.01 o
  -4   6   7       12.17       17.52      3.44 o
  -3   6   7       22.33       24.46      4.15 o
  -2   6   7        1.60        1.01      3.10 o
  -1   6   7        0.95        3.93      3.26 o
   0   6   7        0.61       -1.29      3.17 o
   1   6   7        0.02        1.19      3.64 o
   2   6   7        8.99        1.90      4.16 o
   3   6   7        5.53        1.78      9.24 o
   4   6   7        0.59       -5.60      5.60 o
  -7   7   7        1.08        1.03      6.10 o
  -6   7   7        1.00       -2.37      5.20 o
  -5   7   7        3.06        3.43      4.96 o
  -4   7   7        8.84        6.83      3.58 o
  -3   7   7       26.38       19.04      4.38 o
  -2   7   7        0.05        0.42      3.48 o
  -1   7   7        6.04        5.36      3.86 o
   0   7   7        3.56       -9.33      9.33 o
   1   7   7       14.95       11.62      4.24 o
   2   7   7       60.87       54.48      6.91 o
   3   7   7        0.40        1.45      5.66 o
  -6   8   7        2.12        9.47      6.13 o
  -5   8   7        0.00       -5.22      6.67 o
  -4   8   7       46.78       51.38      6.10 o
  -3   8   7       32.01       28.26      4.96 o
  -2   8   7       19.80       12.72      5.78 o
  -1   8   7        1.75       -4.01      4.39 o
   0   8   7        1.99        2.31      4.26 o
   1   8   7       16.17       20.16      5.31 o
   2   8   7       32.89       23.89      6.26 o
   3   8   7        2.31       -7.46      7.46 o
  -6   9   7        2.01        0.15      6.22 o
  -5   9   7        0.90        2.08      8.19 o
  -4   9   7       18.28       20.57      5.45 o
  -3   9   7       23.81       29.16      5.66 o
  -2   9   7        6.34        2.49      4.10 o
  -1   9   7        3.87        2.33      4.37 o
   0   9   7        6.27        0.53      4.59 o
   1   9   7        8.55       10.49      5.42 o
   2   9   7       15.66       14.18      7.31 o
  -5  10   7        0.21        6.19      6.25 o
  -4  10   7        2.66        1.67      6.32 o
  -3  10   7        4.49        4.68      4.76 o
  -2  10   7        1.03        6.86      4.76 o
  -1  10   7        1.61       -4.37      4.40 o
   0  10   7        2.75        3.12      4.83 o
   1  10   7        0.10        0.70      5.45 o
   2  10   7        3.22       11.24      6.18 o
  -4  11   7        0.01       -5.13      5.13 o
  -3  11   7        0.00        3.22      5.08 o
  -2  11   7        2.44       -1.07      4.96 o
  -1  11   7        0.01       -0.06      4.94 o
   0  11   7        0.27       -5.43      6.93 o
   1  11   7        1.20        2.42      6.93 o
  -2  12   7        0.02       -4.09      6.68 o
  -1  12   7        0.00       -0.52      5.51 o
  -6   0   8        1.44        4.81      7.13 o
  -2   0   8        1.43       -6.35      6.35 o
   0   0   8        6.65       14.33      9.11 o
   2   0   8        0.13       10.13      6.02 o
  -7   1   8        1.85        2.81      8.64 o
  -6   1   8        0.56       -4.71      4.71 o
  -5   1   8        0.02       -2.89      2.89 o
  -3   1   8        2.68        1.19      7.31 o
  -2   1   8       13.72       12.52      7.17 o
  -1   1   8        1.65       -0.25      5.40 o
   0   1   8        1.70        1.26      3.99 o
   1   1   8       11.76        8.58      3.73 o
   2   1   8        7.80        1.25      4.10 o
   3   1   8        0.26        3.25      4.69 o
  -7   2   8        0.84       13.86      8.46 o
  -6   2   8        1.17       -4.69      6.35 o
  -5   2   8        1.60        3.30      2.72 o
  -4   2   8       18.96       26.48     10.97 o
  -3   2   8        0.05        3.81      7.59 o
  -2   2   8        8.83       13.38      6.28 o
  -1   2   8        0.67        1.11      5.34 o
   0   2   8       20.30       23.22      5.03 o
   1   2   8       34.04       34.77      4.42 o
   2   2   8       12.49        6.79      4.28 o
   3   2   8        0.00       -1.76      4.72 o
  -7   3   8        2.08        2.19      9.77 o
  -6   3   8        0.06       -2.58      4.61 o
  -5   3   8       22.23       20.12      3.72 o
  -4   3   8       43.85       36.48      4.80 o
  -3   3   8       37.40       25.01      5.60 o
  -2   3   8       18.92       13.28      6.35 o
  -1   3   8        8.18        9.76      4.46 o
   0   3   8        3.45       -1.95      4.16 o
   1   3   8       43.23       29.78      4.54 o
   2   3   8       23.43        9.91      4.45 o
   3   3   8        0.21       -2.60      4.79 o
  -7   4   8        0.58       11.11      7.20 o
  -6   4   8        0.82        5.51      4.83 o
  -5   4   8        0.06        0.53      4.11 o
  -4   4   8       69.91       57.83     13.53 o
  -3   4   8       20.71       18.39      5.52 o
  -2   4   8        7.45        7.92      5.15 o
  -1   4   8        1.98       -2.86      4.08 o
   0   4   8        7.43        5.60      4.71 o
   1   4   8       25.03       19.11      4.30 o
   2   4   8       13.06        8.07      4.64 o
   3   4   8        2.18        2.96      5.10 o
  -6   5   8        0.70       -0.18      4.60 o
  -5   5   8        5.98       15.18      4.48 o
  -4   5   8       22.08       19.60     10.04 o
  -3   5   8       10.30       13.02     11.00 o
  -2   5   8        0.01        0.78      5.27 o
  -1   5   8        0.29       -4.23      4.23 o
   0   5   8        6.05        8.49      5.42 o
   1   5   8        2.63        1.73      3.94 o
   2   5   8        4.62        1.81      4.55 o
  -6   6   8        0.18       10.59      5.39 o
  -5   6   8        0.26        3.09      4.60 o
  -4   6   8        7.88        1.52      3.96 o
  -3   6   8        3.30       -5.25      5.25 o
  -2   6   8        1.78       -3.51     10.78 o
  -1   6   8        1.54       -1.41      5.53 o
   0   6   8        1.65       -4.16      4.16 o
   1   6   8        0.37       -2.21      4.08 o
   2   6   8        0.01        1.43      5.49 o
  -5   7   8        0.07        4.68      5.00 o
  -4   7   8        0.21        1.92      3.79 o
  -3   7   8        0.01       -3.48      3.48 o
  -2   7   8        0.72        0.66      3.45 o
  -1   7   8        5.91        4.25      3.80 o
   0   7   8        7.12        8.44      6.04 o
   1   7   8        0.63       -0.67      4.88 o
   2   7   8        2.29        2.43      7.18 o
  -5   8   8        7.94       -0.03      5.39 o
  -4   8   8        2.03       -0.01      4.33 o
  -3   8   8       14.23       15.22      9.03 o
  -2   8   8       10.27        9.55      4.29 o
  -1   8   8        0.02        3.31      4.61 o
   0   8   8        0.17        7.26      7.70 o
   1   8   8        5.03        2.68      4.98 o
  -4   9   8        1.05       -0.48      4.61 o
  -3   9   8        2.57       -0.74      4.58 o
  -2   9   8        1.21       -3.98      4.30 o
  -1   9   8       11.15       20.35      5.22 o
   0   9   8        0.14        2.02      5.00 o
  -2  10   8        2.45       -1.45      5.77 o
  -3   0   9        2.12       -1.42      8.90 o
  -1   0   9        1.39        4.61      9.88 o
   1   0   9        7.95       13.88      6.34 o
  -6   1   9       12.87        9.88      4.76 o
  -3   1   9        0.52        0.48      6.20 o
  -2   1   9        0.39        3.75      6.53 o
  -1   1   9        0.53        8.30      7.12 o
   0   1   9        0.20        4.69      7.07 o
   1   1   9        2.50        4.52      5.38 o
  -4   2   9        9.26       -7.97      8.56 o
  -3   2   9       10.20       -7.67      7.67 o
  -2   2   9       23.78       16.25     10.24 o
  -1   2   9        0.13        2.31      6.69 o
   0   2   9        6.84       31.02      8.42 o
   1   2   9        2.12       -4.18      4.18 o
  -5   3   9        0.99       -5.79      6.28 o
  -4   3   9       15.31       10.91     10.81 o
  -3   3   9        0.00        7.57      9.65 o
  -2   3   9        0.26       -7.08      7.08 o
  -1   3   9        1.70        8.15      6.93 o
   0   3   9        8.12        4.06      5.16 o
   1   3   9        1.05        0.13      6.24 o
  -5   4   9        0.01       -7.23      7.23 o
  -4   4   9       13.00        9.72      9.01 o
  -3   4   9        3.68        7.73      5.59 o
  -2   4   9        6.83        0.53      5.56 o
  -1   4   9        7.20        3.82      6.36 o
   0   4   9        0.26       -2.67      5.30 o
  -4   5   9        0.41       -4.21      5.83 o
  -3   5   9        2.50        1.79      6.33 o
  -2   5   9        0.60       -4.33      6.11 o
  -1   5   9        0.39       -2.56      6.12 o
   0   5   9        6.58       -5.06      5.06 o
  -4   6   9       10.98        7.66      7.03 o
  -3   6   9        2.37       -0.42      6.82 o
  -2   6   9        0.14        6.06      8.13 o
  -1   6   9        4.33       19.09      7.62 o
 
